# Supplementary material for: Expansion of Capsicum annum fruit is linked to dynamic tissue-specific differential expression of miRNA and siRNA profiles
Source: PLoS One. 2018 Jul 25;13(7):e0200207. doi: 10.1371/journal.pone.0200207 (PMC6059424; doi:10.1371/journal.pone.0200207)
Supplement: S2 File — Tables A-Z and Tables aa-rr. (XLSX) [file pone.0200207.s002.xlsx]

## Sheet: Summary supplementary tables
A	Conservative miRNA expression in 28DAA and 40 DAA pepper fruit tissues, grouped by miRNA family. The underlined names were given by previous works.
B	Tissue specific expression of previously described pepper miRNAs
C	Expression values of novel pepper miRNAs in pepper fruit tissues
D	Predicted precursor sequences of novel miRNAs
E	Conservative miRNA differential expression between 28 DAA placenta and 28 DAA flesh samples
F	Conservative miRNA differential expression between 28 DAA placenta and 28 DAA seed samples
G	Conservative miRNA differential expression between 28 DAA seed and 28 DAA flesh samples
H	Conservative miRNA differential expression between 40 DAA placenta and DAA 40 flesh samples
I	Conservative miRNA differential expression between 40 DAA placenta and DAA 40 seed samples
J	Conservative miRNA differential expression between 40 DAA seed and DAA 40 flesh samples
K	Conservative miRNA differential expression between 28 DAA placenta and DAA 40 placenta samples
L	Conservative miRNA differential expression between 28 DAA seed and DAA 40 seed samples
M	Conservative miRNA differential expression between 28 DAA flesh and DAA 40 flesh samples
N	Known miRNA differential expression between 28 DAA placenta and 28 DAA flesh samples
O	Known miRNA differential expression between 28 DAA placenta and 28 DAA seed samples
P	Known miRNA differential expression between 28 DAA seed and 28 DAA flesh samples
Q	Known miRNA differential expression between 40 DAA placenta and DAA 40 flesh samples
R	Known miRNA differential expression between 40 DAA placenta and DAA 40 seed samples
S	Known miRNA differential expression between 40 DAA seed and DAA 40 flesh samples
T	Known miRNA differential expression between 28 DAA placenta and DAA 40 placenta samples
U	Known miRNA differential expression between 28 DAA seed and DAA 40 seed samples
V	Known miRNA differential expression between 28 DAA flesh and DAA 40 flesh samples
W	Novel miRNA differential expression between 28 DAA placenta and 28 DAA flesh samples
X	Novel miRNA differential expression between 28 DAA placenta and 28 DAA seed samples
Y	Novel miRNA differential expression between 28 DAA seed and 28 DAA flesh samples
Z	Novel miRNA differential expression between 40 DAA placenta and DAA 40 flesh samples
aa	Novel miRNA differential expression between 40 DAA placenta and DAA 40 seed samples
bb	Novel miRNA differential expression between 40 DAA seed and DAA 40 flesh samples
cc	Novel miRNA differential expression between 28 DAA placenta and DAA 40 placenta samples
dd	Novel miRNA differential expression between 28 DAA seed and DAA 40 seed samples
ee	Novel miRNA differential expression between 28 DAA flesh and DAA 40 flesh samples
ff	Small RNA clusters differential expression between 28 DAA flesh and 40 DAA flesh samples
gg	Small RNA clusters differential expression between 28 DAA placenta and 40 DAA placenta samples
hh	Small RNA clusters differential expression between 28 DAA seed and 40 DAA seed samples
ii	Small RNA clusters differential expression between 28 DAA placenta and 28 DAA flesh samples
jj	Small RNA clusters differential expression between 40 DAA placenta and 40 DAA flesh samples
kk	Small RNA clusters differential expression between 28 DAA placenta and 28 DAA seed samples
ll	Small RNA clusters differential expression between 40 DAA placenta and 40 DAA seed samples
mm	Small RNA clusters differential expression between 28 DAA flesh and 28 DAA seed samples
nn	Small RNA clusters differential expression between 40 DAA flesh and 40 DAA seed samples
oo	Top 50 most abundant 24-nt siRNA clusters used for heatmap generation
pp	Top 50 most abundant 21-nt phased siRNA clusters used for heatmap generation
qq	Top 50 most abundant 24-nt phased siRNA clusters used for heatmap generation
rr	List of oligonucleotides used for Northern blots

## Sheet: A
Conservative miRNA expression in 28 DAA and 40 DAA pepper fruit tissues, grouped by miRNA family. The underlined names were given by previous works.
Name	Closest miRNA in miRBase	Family	Sequence	Length	28 DAA seed 1	28 DAA seed 2	28 DAA placenta 1	28 DAA placenta 2	28 DAA flesh 1	28 DAA flesh 2	40 DAA seed 1	40 DAA seed 2	40 DAA placenta 1	40 DAA placenta 2	40 DAA flesh 1	40 DAA flesh 2
can-mir156ac	can-mir156ac	156-5p	UUGACAGAAGAUAGAGAGCAC	21	36.7983	115.512	9.61438	6.09937	24.332	29.3966	237.742	95.0454	16.9219	32.5946	43.8888	54.9858
can-miR156d-g	can-miR156d-g	156-5p	UGACAGAAGAGAGUGAGCAC	20	3.9825	1.44239	4.80719	0	2.70356	0.503943	6.07163	1.28007	1.65092	5.94089	4.52462	4.83672
can-mir156h	can-mir156h	156-5p	UUGACAGAAGAGAGUGAGCAU	21	7.0092	2.04339	5.09853	1.87673	2.70356	1.00789	2.4666	0.960055	6.81004	5.78033	6.78693	8.14605
can-mir156k	cca-mir156b	156-5p	UGACAGAAGAGAGUGAGCAU	20	0	0	0.728362	0	1.62213	0	0	0	0	0	0	1.01826
can-mir156i	cca-mir156b	156-5p	UGACAGAAGAGAGUGAGCAUA	21	0.4779	0	0	0	0	0.671923	0	0	0	0	0	0
can-mir156j	gma-mir156o	156-5p	UUGACAGAAGAGAGUGAGCA	20	2.0709	0.360599	2.18509	1.87673	0	1.34385	1.32817	0	2.06365	2.08734	2.71477	3.05477
can-mir156l	tae-mir156	156-5p	UGACAGAAGAGAGUGAGCACA	21	0.6372	0	0.437017	0	0	0	0	0	0	0.963388	0	0
can-mir156m	vvi-mir156i	156-5p	UUGACAGAAGAUAGAGAGCA	20	0	0.721197	0	0	0	0	0	0	0	0	0.678693	0
can-mir156n	vvi-mir156i	156-5p	UGACAGAAGAUAGAGAGCAC	20	1.4337	0.841397	0	0	0	1.34385	2.27686	0.960055	0	0	0	0
can-mir156a-3p	stu-mir156d-3p	156-3p	GCUCUCUAUGCUUCUGUCAUC	21	0	0	0	0	0	0.503943	2.84608	2.88016	0	0	0	0
can-mir159a-c	can-mir159a-c	159	UUUGGAUUGAAGGGAGCUCUA	21	671.768	1379.65	1262.98	1521.56	1037.63	571.639	1722.64	1648.41	1461.27	995.02	1492.22	1231.58
can-mir159d	zma-mir159k-3p	159	UUUGGAUUGAAGGGAGCUCU	20	6.2127	27.0449	45.7411	57.7095	75.1589	66.5204	36.8093	32.3218	57.5758	52.3441	58.1414	72.2962
can-mir159e	vvi-mir159c	159	UUGGAUUGAAGGGAGCUCUA	20	52.0911	5.28878	6.70093	27.6818	8.11067	25.7011	6.26137	8.64049	35.9075	4.49581	6.33447	6.3641
can-mir159f	zma-mir159k-3p	159	UUUGGAUUGAAGGGAGCUC	19	1.2744	3.48579	3.64181	6.56856	9.1921	2.01577	3.60503	4.48026	3.30184	2.08734	4.07216	6.10954
can-mir159g	zma-mir159k-3p	159	UUGGAUUGAAGGGAGCUCU	19	1.1151	0	2.18509	0	0	2.01577	1.32817	0	4.33366	1.92678	3.39346	1.78195
can-mir159h	vvi-mir159c	159	UGGAUUGAAGGGAGCUCUA	19	5.4162	0.480798	1.16538	6.56856	0	8.56702	0	1.28007	2.88911	0	0	0.763692
can-miR159c-3p.2	can-miR159c-3p.2	159	GUUUGCAUAUGUCAGGAGCUUC	22	0	0.360599	1.16538	1.87673	3.78498	1.84779	6.45111	3.84022	2.27001	4.65638	4.97708	6.87323
can-mir160a	can-mir160	160	UGCCUGGCUCCCUGUAUGCCA	21	0	0	1.01971	0	0	0	2.65634	0.960055	2.88911	2.08734	8.59678	10.9463
can-mir160b	zma-mir160g-5p	160	UGCCUGGCUCCCUGUAUGCC	20	0	0	0	0	1.62213	1.84779	0	0	0	0	0	0
can-mir160a-3p	stu-mir160a-3p	160	GCGUAUGAGGAGCCAAGCAU	20	0	0	0	0	0	0	0	0	0	0	0.678693	0.763692
can-mir162a-e	can-mir162a-e	162	UCGAUAAACCUCUGCAUCCAG	21	213.781	172.366	1315.86	392.706	698.059	571.303	636.383	689.319	346.899	455.201	1059.44	1528.66
can-mir162f	can-mir162f	162	UCGAUAAACCUCUGCAUCCGG	21	307.927	238.356	880.153	980.123	3168.03	2747.49	688.751	854.449	583.187	636.157	2094.9	3237.8
can-mir162g	bdi-mir162	162	UCGAUAAACCUCUGCAUCCG	20	0	0	1.89374	20.644	47.0419	390.387	1.13843	1.92011	3.92093	1.44508	4.97708	5.60041
can-mir162h	bdi-mir162	162	CGAUAAACCUCUGCAUCCGG	20	0	0	0	0	1.62213	4.19952	0	0	0	0	0	0
can-mir162i	bdi-mir162	162	GAUAAACCUCUGCAUCCGG	19	0	0	0.437017	0	1.62213	3.02366	0	0	0	0	0	0.763692
can-mir162j	zma-mir162-3p	162	UCGAUAAACCUCUGCAUCCA	20	3.186	4.68778	29.2801	32.8428	61.6411	41.8272	18.9739	4.48026	16.7155	9.15219	38.6855	28.2566
can-mir162k	vvi-mir162	162	CGAUAAACCUCUGCAUCCAG	20	0	0	0.874034	0	0	1.17587	0	0	0	0.963388	1.13115	1.01826
can-mir162l	vvi-mir162	162	GAUAAACCUCUGCAUCCAG	19	0	0	1.16538	0	0	0	0	0	0	0	1.58362	1.01826
can-mir162m	zma-mir162-3p	162	UCGAUAAACCUCUGCAUCC	19	2.0709	2.04339	12.5278	36.1271	113.549	623.041	9.67667	5.12029	11.3501	6.42259	26.0166	28.7657
can-mir162a-5p	stu-mir162b-5p	162	GGAGGCAGCGGUUCAUCGAUC	21	2.2302	0	3.35046	2.8151	1.62213	0	0.569216	0	0	5.13807	0.678693	0.763692
can-miR164a-b	can-miR164a-b	164	UGGAGAAGCAGGGCACGUGCA	21	8.9208	0.360599	0.437017	3.75346	1.62213	0.671923	0.948693	0	9.90551	2.89017	0.904924	0
can-mir166a-h	can-mir166a-h	166	UCGGACCAGGCUUCAUUCCCC	21	172836	197851	47382.9	24701.5	252630	141129	45879.5	65268	28109.4	70057.1	460747	226065
can-miR166i-j	can-miR166i-j	166	UCUCGGACCAGGCUUCAUUCC	21	63040.9	20661.1	31890.7	40693.2	11246.8	25003.3	13522.9	11529	35741.3	19572.4	3686.21	1565.06
can-miR166k	can-miR166k	166	UCGAACCAGGCUUCAUUCCCC	21	87.4557	92.4335	26.221	11.7296	110.846	66.1844	20.8712	32.6419	15.0646	35.9665	191.618	114.808
can-mir166I	can-mir166I	166	UCGGACCAGGCUUCAUUCCUC	21	1681.25	794.759	559.819	88.2063	174.65	136.232	577.185	758.443	412.936	881.179	465.583	315.914
can-mir166m	lus-mir166k	166	UCGGACCAGGCUUCAUUCCCCC	22	34.8867	22.1167	4.2245	2.8151	21.0877	25.5331	3.60503	6.40036	4.54003	7.38598	27.1477	16.2921
can-mir166n	bdi-mir166e-3p	166	CUCGGACCAGGCUUCAUUCCC	21	4.4604	1.0818	1.31105	2.34591	12.4364	46.8667	0.948693	0	2.88911	1.28452	7.01316	7.12779
can-mir166o	lus-mir166k	166	CGGACCAGGCUUCAUUCCCCC	21	0.4779	2.40399	0	0	0	1.00789	0	0	0.619094	3.05073	1.13115	2.29108
can-mir166p	gma-mir166u	166	UCUCGGACCAGGCUUCAUUC	20	34.4088	23.4389	25.2013	10.7912	3.24427	9.07097	7.96902	6.40036	13.001	8.02824	2.26231	0
can-mir166q	gma-mir166k	166	CUCGGACCAGGCUUCAUUCC	20	66.906	10.6978	13.5475	60.5246	9.73281	213.168	5.12294	5.12029	17.9537	7.54654	0.678693	0
can-mir166r	zma-mir166i-3p	166	UCGGACCAGGCUUCAUUCCC	20	1170.7	210.95	143.924	449.946	3001.49	14658.8	85.5721	50.2429	141.154	158.477	827.779	479.344
can-mir166s	zma-mir166a-3p	166	CGGACCAGGCUUCAUUCCCC	20	36.9576	8.89477	6.70093	4.69183	50.2862	200.905	3.79477	3.5202	4.74639	6.10146	32.8035	17.3104
can-mir166t	zma-mir166m-3p	166	UCGGACCAGGCUUCAUUCC	19	735.966	75.7257	60.017	160.46	181.679	317.988	120.863	50.2429	143.217	55.2343	152.027	95.7161
can-mir166u	zma-mir166i-3p	166	CGGACCAGGCUUCAUUCCC	19	2.8674	0	0.58269	5.63019	7.56996	85.5022	0	0	2.06365	0.963388	1.13115	1.52738
can-mir166v	zma-mir166a-3p	166	GGACCAGGCUUCAUUCCCC	19	225.569	22.1167	7.86631	14.0755	66.5075	220.391	6.64085	13.4408	14.2392	6.58315	59.4987	26.4747
can-mir166w	osa-mir166e-3p	166	UCGAACCAGGCUUCAUUCCC	20	0	0	0	0	0	6.38327	0	0	0	0	0.678693	0
can-mir166x	zma-mir166m-3p	166	UCGGACCAGGCUUCAUUCCU	20	14.0184	5.88978	5.09853	0	3.78498	5.54337	5.8819	4.48026	6.19094	10.1156	8.82301	5.60041
can-mir166y	zma-mir166m-3p	166	CGGACCAGGCUUCAUUCCUC	20	1.1151	0	0.437017	0	0	0	0	0	0	0	0	0
can-mir166a-5p	zma-mir166c-5p	166	GGAAUGUUGUCUGGCUCGAGG	21	388.214	188.353	167.815	1120.88	4095.89	2401.62	425.014	148.168	228.446	158.317	1573.44	1554.11
can-mir166b-5p	zma-mir166c-5p	166	GGAAUGUUGUCUGGCUCGAG	20	15.4521	21.2753	12.3822	21.5824	91.3802	35.9479	13.092	15.3609	25.7956	12.3635	18.5509	50.1491
can-mir166c-5p	zma-mir166c-5p	166	GAAUGUUGUCUGGCUCGAGG	20	1.4337	1.80299	3.49614	6.56856	43.2569	24.6932	2.27686	1.92011	2.88911	2.7296	22.6231	20.8743
can-mir166d-5p	zma-mir166c-5p	166	GGAAUGUUGUCUGGCUCGA	19	4.1418	13.8229	5.09853	5.63019	27.0356	14.9503	3.03582	1.92011	14.2392	7.54654	6.5607	15.783
can-mir166e-5p	zma-mir166c-5p	166	GAAUGUUGUCUGGCUCGAG	19	0	0	0	1.40755	0	0	0	0	0	0	0	1.01826
can-mir166f-5p	zma-mir166c-5p	166	AAUGUUGUCUGGCUCGAGG	19	0.6372	0.600998	1.6024	0	0	10.9188	0	0	0	0	2.03608	1.52738
can-mir166g-5p	stu-mir166c-5p	166	GGAAUGUUGUUUGGCUCGAGG	21	0.4779	0.360599	0	0	0	6.71923	2.08712	0.960055	0	0	0.678693	1.27282
can-mir167a-c	can-mir167a-c	167	UGAAGCUGCCAGCAUGAUCUA	21	27.7182	21.2753	2.47643	0	0	0	76.2749	78.7245	1.03182	0.481694	0.678693	1.52738
can-mir167d	bna-mir167b	167	UGAAGCUGCCAGCAUGAUCUAA	22	0.7965	2.28379	0	0	0	0	1.70765	3.5202	0	0	0	0
can-mir167e	zma-mir167j-5p	167	UGAAGCUGCCAGCAUGAUCU	20	4.779	3.48579	0	0	0	0	2.65634	1.28007	0	0	0	0
can-mir167a-3p	stu-mir167c-3p	167	GGUCAUGCUCGGACAGCCUCACU	23	1.7523	1.80299	0.437017	0	0	0	4.17425	11.5207	0	0	0	0
can-mir167b-3p	sly-mir167b-3p	167	AGGUCAUCUAGCAGCUUCAAU	21	0	0	0	0	0	0	0	0	0	0	0.678693	0.763692
can-mir168a-b	can-mir168a-b	168	UCGCUUGGUGCAGGUCGGGAC	21	580.011	158.183	484.215	629.643	1158.74	1013.6	164.314	232.973	768.09	460.66	1408.06	1480.29
can-mir168d	vvi-mir168	168	UCGCUUGGUGCAGGUCGGGA	20	101.793	39.5457	55.7925	176.882	516.38	232.485	80.4491	59.2034	66.4495	54.592	205.644	239.29
can-mir168e	sly-mir168b-5p	168	CGCUUGGUGCAGGUCGGGAC	20	5.0976	0.721197	3.78748	7.97611	9.73281	20.9976	1.32817	1.60009	11.1437	4.17468	28.7313	19.0923
can-mir168f	vvi-mir168	168	UCGCUUGGUGCAGGUCGGG	19	0	0.360599	0	0	0	0	0	0	0	0	1.80985	1.27282
can-mir168g	vvi-mir168	168	CGCUUGGUGCAGGUCGGGA	19	0	0	0	0	4.32569	1.17587	0	0	0	0	1.13115	2.03651
can-mir168h	sly-mir168b-5p	168	GCUUGGUGCAGGUCGGGAC	19	9.8766	0.360599	1.01971	2.8151	2.70356	14.1104	0	0	4.95275	0.642259	3.6197	2.03651
can-mir168c	can-mir168c	168	UCGCUUGGUGCAGGUCGGGAA	21	71.0478	11.6594	54.7728	235.53	896.5	409.873	76.6544	28.1616	44.3684	42.2285	590.237	367.591
can-mir168i	vvi-mir168	168	CGCUUGGUGCAGGUCGGGAA	20	0	0	0	1.40755	9.73281	4.19952	0	0	0	0	4.75085	0
can-mir168j	vvi-mir168	168	GCUUGGUGCAGGUCGGGAA	19	0	0	0.437017	0	0	1.17587	0	0	0	0	0	0
can-mir168a-3p	sly-mir168b-3p	168	CCCGCCUUGCAUCAACUGAAU	21	26.2845	11.8998	42.8277	259.458	799.712	1386.18	87.2797	126.087	67.2749	137.765	2075.22	1994.25
can-mir168b-3p	sly-mir168b-3p	168	CCCGCCUUGCAUCAACUGAA	20	0.6372	0.600998	0.58269	3.75346	65.4261	74.7515	2.27686	0.960055	1.85728	1.76621	40.2691	61.3499
can-mir168c-3p	sly-mir168b-3p	168	CCGCCUUGCAUCAACUGAAU	20	0	0	0	0	4.8664	15.2863	0.569216	0	0	0.481694	7.23939	7.38236
can-mir168d-3p	sly-mir168b-3p	168	CCCGCCUUGCAUCAACUGA	19	0	0	0	0	0	1.51183	0	0	0	0	0.678693	0
can-mir168e-3p	sly-mir168b-3p	168	CGCCUUGCAUCAACUGAAU	19	0	0	0	0	0	3.02366	0	0	0	0	0.678693	0.763692
can-mir168f-3p	sly-mir168a-3p	168	CCUGCCUUGCAUCAACUGAAU	21	0	1.56259	1.74807	3.28428	13.5178	14.6143	11.7638	13.1207	2.27001	3.53242	67.8693	75.8601
can-mir168g-3p	sly-mir168a-3p	168	CCUGCCUUGCAUCAACUGAA	20	0	0	0	0	1.62213	1.00789	0.569216	0	0	0	0.678693	3.05477
can-miR169k-5p	can-miR169k-5p	169	UAGCCAAGGAUGACUUGCCUG	21	1.593	0	0	0	0	0	0.948693	3.84022	1.85728	0	0	2.29108
can-mir169a-g	can-mir169a-g	169	UAGCCAAGGAUGACUUGCCU	20	2.7081	0.480798	2.18509	1.40755	4.32569	3.02366	1.51791	16.6409	1.85728	7.06485	6.10824	62.3682
can-miR169l-5p	can-miR169l-5p	169	UGAUAGCCAAGGAUGACUGGU	21	1.2744	1.3222	8.59467	1.87673	4.8664	0	4.55373	30.7217	8.04823	5.78033	5.88201	22.9108
stu-mir171c-5p	stu-mir171c-5p	171	UAUUGGCCUGGUUCACUCAGA	21	9.3987	4.68778	115.227	67.5623	42.7162	18.4779	17.4559	15.3609	21.0492	38.5355	78.9546	73.8236
stu-mir171c-5p	stu-mir171c-5p	171	UAUUGGCCUGGUUCACUCAG	20	0	0	0.728362	0	0	0	0	0	0	0	0.678693	4.32759
stu-mir171c-5p	stu-mir171c-5p	171	UAUUGGCCUGGUUCACUCA	19	0	0	0.437017	0	0	0.503943	0	0	0	0	0.904924	0.763692
sly-mir171c	sly-mir171c	171	UAUUGGUGCGGUUCAAUGAGA	21	0	0	0	0	0	0	1.51791	2.56015	0	0	0	0
can-mir171a-e	can-mir171a-e	171	UGAUUGAGCCGUGCCAAUAUC	21	0.7965	1.3222	18.5004	9.38365	2.16285	0	3.03582	1.28007	4.33366	5.4592	2.26231	6.3641
can-miR171f-g	can-miR171fg	171	UGAUUGAGCCGUGUCAAUAUC	21	0	0	0	0	0	0	1.13843	2.88016	0	0	0	0
can-miR171h	can-miR171h	171	UGAGCCGAACCAAUAUCACUC	21	10.9917	9.49577	843.006	307.784	7.02925	74.5835	7.02033	8.96051	585.87	548.971	6.33447	6.87323
can-miR171i	can-miR171i	171	UUGAGCCGCGCCAAUAUCACU	21	0	0	1.89374	1.87673	0	1.00789	0	1.92011	1.03182	0.802824	0	0
can-mir171l	can-mir171l	171	UUGAGCCGCGCCAAUAUCACG	21	60.0561	19.2319	22.4335	1.87673	0	2.01577	24.4763	80.6446	1.85728	2.56904	0.678693	1.01826
can-mir171m	zma-mir171n-3p	171	UGAUUGAGCCGCGCCAAUAUC	21	0	0	0.437017	0	0	0	0.948693	0.960055	0	0	0	0
can-mir171n	zma-mir171k-3p	171	UGAGCCGAACCAAUAUCACU	20	0	0	16.3153	5.16101	0	0.839904	0	0	11.5564	4.97751	0	0
can-mir172f	can-mir172f	172	AGAAUCUUGAUGAUGCUGCAG	21	0	0.360599	0.58269	0	0	0	14.9893	6.72038	2.27001	0.802824	0	0
can-mir172a-d	can-mir172ad	172	AGAAUCUUGAUGAUGCUGCAU	21	0	0	1.16538	0	0	1.00789	1.51791	2.56015	2.06365	1.12395	0	0
can-miR172e	can-miR172e	172	UGAAUCUUGAUGAUGCUGCAU	21	0	0	0.728362	0	0	0	0	0	0.825459	0	0	0
can-mir172j	zma-mir172e	172	GGAAUCUUGAUGAUGCUGC	19	1.593	1.0818	1.16538	0	0	0	1.13843	3.20018	1.03182	1.76621	0	0
can-mir172a-5p	bra-mir172d-5p	172	GCAGCAUCAUUAAGAUUCAC	20	0	0	3.78748	3.28428	0	1.17587	0	0	7.84186	7.06485	1.35739	2.8002
can-miR319a	can-miR319a	319	CUUGGACUGAAGGGAGCUCCC	21	19.5939	14.1835	4.07883	14.0755	10.8142	7.72712	150.273	16.0009	22.2874	3.37186	2.941	1.52738
can-mir319bc	can-mir319bc	319	UUGGACUGAAGGGAGCUCCCU	21	1.7523	3.60599	4.80719	5.63019	0	0.503943	292.956	24.3214	38.5902	7.70711	1.13115	1.27282
can-mir319d	can-mir319d	319	UCUUGGACUGAAGGGUUCCCU	21	0	0	1.89374	6.56856	0	2.51971	1.89739	0	52.623	10.2761	1.13115	2.29108
can-mir319e	can-mir319e	319	UUGGACUGAAGGGAGCUCCC	20	13.6998	13.3422	23.4533	10.7912	14.5992	5.37539	200.364	48.3228	71.6086	32.4341	5.20331	6.87323
can-mir319f	can-mir319f	319	UUGGACUGAAGGGAGCUCCUU	21	4.3011	6.73118	14.1302	12.1987	0	2.35173	22.3891	20.1611	59.2267	25.5298	0.678693	2.8002
can-mir319g	can-mir319g	319	UUGGACUGAAGGGAGCUCCU	20	0.4779	3.72619	2.91345	4.69183	0	0	11.1946	2.88016	61.084	11.2395	0.678693	2.29108
can-mir319h	vun-mir319b	319	CUUGGACUGAAGGGAGCUCC	20	0	0	0	1.40755	0	0	0	0	1.44455	0.802824	0	0
can-mir319i	vvi-mir319g	319	UUGGACUGAAGGGAGCUCC	19	0	0.600998	0	0	0	0	1.13843	0	3.09547	0.481694	0	0.763692
can-mir319j	vvi-mir319g	319	UGGACUGAAGGGAGCUCCC	19	0	0	0	0	0	0	0.569216	0	0.825459	0	0	0
can-mir319k	vun-mir319b	319	CUUGGACUGAAGGGAGCUCCU	21	0.9558	3.60599	1.31105	7.03774	0	0	4.55373	3.5202	10.3182	6.74372	0	0
can-mir319l	stu-mir319-3p	319	UUGGACUGAAGGGUUCCCUUC	21	0	0	0	0	0	0	0	0	6.19094	1.28452	0	0.763692
can-miR390a-b	can-miR390a-b	390	AAGCUCAGGAGGGAUAGCGCC	21	1.9116	0	1.01971	0	3.78498	0	7.02033	9.28053	0	1.28452	1.58362	0.763692
can-miR390c	can-miR390c	390	AAGCUCAGGAGGGAUAGCACC	21	5.0976	1.80299	2.76778	0	0	3.5276	8.53824	9.92057	0	9.47332	1.13115	1.52738
can-mir393a-3p	stu-mir393-3p	393	AUCAUGCGAUCUCUUCGGAAU	21	3.3453	2.64439	5.8269	2.8151	5.40712	6.04731	1.32817	2.56015	18.9856	18.4649	63.5709	117.099
can-mir393b-3p	stu-mir393-3p	393	UCAUGCGAUCUCUUCGGAAU	20	0	0	0	0	0	0	0	0	0	0	0.904924	0.763692
can-mir393a-b	can-mir393a-b	393	UCCAAAGGGAUCGCAUUGAUCC	22	0	0	0.728362	0	0	0	0.948693	0	4.1273	0	2.26231	1.27282
can-mir393c	zma-mir393c-5p	393	UCCAAAGGGAUCGCAUUGAUC	21	0	0	2.91345	4.69183	0	0	0	0	11.3501	0.802824	2.48854	6.3641
can-mir393d	zma-mir393c-5p	393	UCCAAAGGGAUCGCAUUGAU	20	0	0	0	0	0	0	0	0	1.23819	0	0	0.763692
can-miR394a	can-miR394a	394	UUGGCAUUCUGUCCACCUCC	20	0	0	0	0	0	0	3.22556	0	2.47638	1.28452	0	1.27282
can-miR394b	can-miR394b	394	UUGGCAUUCUGUCUACCUCC	20	0	0.600998	0.58269	0	0	0	11.5741	8.00046	1.03182	0.481694	0	0
can-mir395a-j	can-mir395a-j	395	CUGAAGUGUUUGGGGGAACUC	21	0.7965	0.360599	0	0	2.70356	0	0	2.56015	1.23819	1.12395	2.03608	5.34585
can-mir395k	vvi-mir395m	395	CUGAAGUGUUUGGGGGAACU	20	0.6372	0.480798	0	0	0	0	0	0	0	0	0.904924	1.52738
can-mir396c	can-mir396c	396	UUCCACAGCUUUCUUGAACUA	21	30.1077	30.4105	71.0881	45.0415	109.764	72.9037	42.122	58.8834	19.6047	70.9696	183.247	327.624
can-mir396d	zma-mir396f-5p	396	UUCCACAGCUUUCUUGAACU	20	9.0801	99.2848	95.5611	53.956	310.909	195.194	7.96902	8.32047	47.6703	127.97	242.746	615.791
can-mir396e	zma-mir396f-5p	396	UCCACAGCUUUCUUGAACUU	20	0.7965	0.480798	0.728362	0	0	5.37539	0	0	0.825459	0.481694	1.13115	1.78195
can-mir396f	zma-mir396f-5p	396	UUCCACAGCUUUCUUGAAC	19	7.0092	21.6359	5.24421	34.2503	58.9376	121.618	2.4666	1.60009	14.4455	8.02824	33.256	64.9138
can-mir396g	zma-mir396f-5p	396	CCACAGCUUUCUUGAACUU	19	0	0	0	0	3.24427	2.01577	0	0	2.88911	0	0	1.01826
can-miR397a	can-miR397a-5p	397	UCAUUGAGUGCAGCGUUGAUG	21	1.593	1.0818	4.95286	7.50692	0	2.35173	0	0	17.3346	6.90428	0	0
can-mir397b	can-mir397b	397	AUUGAGUGCAGCGUUGAUGAC	21	4.779	3.96659	10.3427	9.85284	2.16285	3.19164	1.13843	0	33.8438	26.3326	4.97708	4.32759
can-mir397c	stu-mir397-5p	397	UUGAGUGCAGCGUUGAUGAC	20	0	0	0	0	0	0	0	0	0.619094	0.481694	0	0
can-miR398d	can-miR398d	398	UGUGUUCUCAGGUCGCCCCUG	21	926.648	334.996	1129.4	1124.16	6.48854	430.535	12.1433	10.2406	1849.65	3133.74	38.9117	62.3682
can-miR398e	vvi-mir398c	398	UGUGUUCUCAGGUCGCCCCU	20	0	0.841397	5.8269	4.22264	0	2.51971	0	0	4.74639	8.02824	0	0
can-miR398f	vvi-mir398c	398	GUGUUCUCAGGUCGCCCCUG	20	1.1151	0	0.58269	1.87673	0	2.18375	0	0	4.33366	2.7296	0	0
can-miR398g	zma-mir398b-3p	398	UGUGUUCUCAGGUCGCCCC	19	11.6289	1.80299	6.70093	10.322	0	4.3675	0	0	10.5246	15.7353	0	0.763692
can-miR398h	vvi-mir398c	398	UGUUCUCAGGUCGCCCCUG	19	2.7081	0	0.58269	2.34591	0	5.87933	0	0	3.5082	1.28452	0	0
can-miR399d-3p	can-miR399d-3p	399	CGCCAAAGGAGAGCUGCCCUG	21	2.0709	0	1.16538	0	2.70356	2.35173	0.758954	1.60009	0.619094	0.802824	5.42954	1.52738
can-miR399f-g	can-miR399fg	399	UGCCAAAGGAGAGUUGCCCUG	21	18.1602	3.12519	3.93315	1.87673	4.32569	2.68769	18.0252	25.9215	14.0328	8.50993	4.07216	3.5639
can-miR399i	stu-mir399o-3p	399	CGCCAAAGGAGAGCUGCCCU	20	0	0	0	0	0	0	0	0	0	0	0.904924	0.763692
can-miR399j	zma-mir399j-3p	399	GCCAAAGGAGAGUUGCCCUG	20	0	0	0	0	0	0	0	0	0.619094	0.481694	0	0
can-mir403a	can-mir403	403	UUAGAUUCACGCACAAACUCG	21	97.8102	213.595	844.608	145.916	761.863	238.533	307.187	343.38	388.172	297.848	994.059	2384.25
can-mir403b	vvi-mir403f	403	UUAGAUUCACGCACAAACUC	20	0	8.53417	8.15765	2.34591	18.9249	7.22318	15.3688	6.72038	24.351	8.83106	35.5183	51.4219
can-mir403c	vvi-mir403f	403	UAGAUUCACGCACAAACUCG	20	0.6372	0	0.728362	0	0	1.51183	0	0	1.65092	0	1.13115	2.8002
can-mir403d	vvi-mir403f	403	UUAGAUUCACGCACAAACU	19	0	0.360599	3.05912	0	1.62213	0	1.70765	1.28007	1.03182	0.802824	4.29839	5.60041
can-mir403e	vvi-mir403f	403	UAGAUUCACGCACAAACUC	19	0	0	0	0	0	0.503943	0	0	0	0	0	0.763692
can-miR477b	can-miR477a-5p	477	ACUCUCCCUCAAAGGCUUCUG	21	0	0	0	0	2.16285	0	0.569216	1.28007	1.23819	0.642259	0.904924	3.05477
can-miR477a	can-mir477	477	CCUCUCCCUCAAGGGCUUCUU	21	0	0	0	0	1.62213	0.503943	0.948693	0	1.85728	0	1.80985	3.05477
can-mir477a-3p	stu-mir477b-3p	477	GAGGUCUUUCGAGUGAGAGUG	21	0.7965	0	0	0	0	0	0	0	0	0.802824	0	2.29108
can-mir479a	ghr-mir479	479	CGUGAUAUUGGUUCGGCUCA	20	0	0	7.13795	3.28428	0	0	0	0	1.65092	5.78033	0	0
can-mir479b	stu-mir479	479	AGCCGAACCAAUAUCACUC	19	0	0	0.58269	1.87673	0	0	0	0	0	0	0	0
can-miR482a	can-miR482a	482	UUGCCGAUUCCGUCCAUACCGC	22	588.454	160.346	626.537	193.772	1058.17	689.561	73.2391	430.425	298.61	445.728	1032.74	964.798
can-mir482b	can-mir482b	482	UUUCCAAUUCCACCCAUUCCUA	22	3.186	2.64439	5.09853	6.56856	1.62213	5.87933	6.07163	5.76033	3.92093	5.13807	4.29839	3.81846
can-mir482c	can-mir482c	482	UCUUGCCUACACCGCCCAUGCC	22	432.181	24.5207	109.254	319.983	77.3217	198.217	153.119	120.327	48.2894	99.7107	183.926	109.717
can-mir482d	can-mir482d	482	UCUUACCGAUACCUCCCAUUCC	22	6.372	2.40399	5.8269	9.85284	2.70356	11.2547	3.98451	5.12029	4.54003	4.17468	6.78693	5.09128
can-mir482f	can-mir482f	482	UCUUUCCUACUCCUCCCAUACC	22	534.292	231.384	449.254	1003.58	665.616	2235.82	136.802	151.689	267.242	884.872	791.582	1380.76
can-mir482h	stu-mir482a-3p	482	UUUCCAAUUCCACCCAUUCCU	21	0	0	0.437017	0	0	0	0	0	0	0.481694	0	2.03651
can-mir482i	stu-mir482a-3p	482	UUCCAAUUCCACCCAUUCCUA	21	0.7965	0	0	0	0	0.671923	0	0	0	0	0	0
can-mir482j	stu-mir482d-3p	482	UCUUGCCUACACCGCCCAUGC	21	1.1151	0	0	0	0	0	0	0	0	0	0.678693	0
can-mir482k	stu-mir482d-3p	482	CUUGCCUACACCGCCCAUGCC	21	0.6372	0	0	0	0	0.839904	0	0	0	0	0	0
can-mir482l	stu-mir482d-3p	482	UUGCCUACACCGCCCAUGCC	20	4.3011	0	0	2.34591	0	1.17587	0	0	0	0	0	0
can-mir482m	sly-mir482e-3p	482	UCUUUCCUACUCCUCCCAUAC	21	0.6372	0	1.01971	3.28428	2.70356	1.84779	0	0	0.825459	1.12395	0.678693	2.03651
can-mir482n	sly-mir482e-3p	482	CUUUCCUACUCCUCCCAUACC	21	0	0	0	4.22264	0	14.4464	0	0	0.619094	0.481694	0	0.763692
can-mir482o	sly-mir482e-3p	482	UUUCCUACUCCUCCCAUACC	20	8.2836	0	0.437017	7.97611	0	43.1711	0	0	0	0.481694	0.678693	1.27282
can-mir482p	sly-mir482e-3p	482	UUCCUACUCCUCCCAUACC	19	1.1151	0	0	0	0	10.7508	0	0	0.619094	0	0	0
can-mir482q	stu-mir482c	482	UUUCCUAUUCCACCCAUGCCAA	22	1.4337	0.480798	2.47643	2.34591	3.24427	5.54337	2.84608	2.88016	3.09547	2.7296	4.75085	4.83672
can-mir482r	stu-mir482c	482	UUUCCUAUUCCACCCAUGCC	20	0	0	0.58269	0	0	0	0	0	0	0	0	1.01826
can-mir827	stu-mir827-3p	827	UUAGAUGAACAUCAACAAACA	21	0	0	3.64181	0	2.70356	1.34385	2.65634	1.28007	8.04823	1.60565	11.0853	18.3286
can-mir827a-5p	stu-mir827-5p	827	UUUGUUGAUGGUCAUCUAUUC	21	0.6372	0	6.40959	0	4.32569	0	2.65634	1.28007	7.6355	4.01412	25.7903	16.5467
can-mir827b-5p	stu-mir827-5p	827	UUUGUUGAUGGUCAUCUAUU	20	0	0	0.728362	0	0	0	0	0	0.619094	0	2.941	1.27282
can-mir1446ab	can-mir1446ab	1446	UGAACUCUCUCCCUCAAUGGCU	22	0	2.76459	1.6024	0	4.8664	1.51183	0.948693	0	1.44455	1.76621	7.91808	13.2373
can-mir1446d	nta-mir1446	1446	UGAACUCUCUCCCUCAAUGGC	21	0	0	0	0	0	0.671923	0	0	0	0	0	1.01826
can-miR1446c	can-miR1446b-5p.2	1446	UUUCUGAACUCUCUCCCUCAA	21	0	0	0.874034	0	0	1.17587	0	0	1.23819	0.481694	1.58362	1.27282
can-mir4376a	can-mir4376	4376	ACGCAGGAGAGAUGAUGCUGGA	22	0	0.841397	3.78748	4.22264	0	4.70346	0	0	4.33366	3.21129	4.52462	5.85497
can-mir4376b	stu-mir4376-5p	4376	UACGCAGGAGAGAUGAUGCUG	21	0.7965	0.841397	5.09853	1.40755	1.62213	3.02366	0	0	2.27001	2.24791	3.6197	7.63692
can-mir4376c	sly-mir4376	4376	CGCAGGAGAGAUGAUGCUGGA	21	0	0	0	0	0	0.839904	0	0	0.619094	0	0	0
can-miR4414b	can-miR4414b	4414	AGCUGCUGAAUCAUUGGUUCG	21	0	0.360599	3.35046	2.8151	0	2.68769	0	2.88016	4.95275	3.05073	0.904924	1.01826
can-mir5141	rgl-mir5141	5141	AGACCCGACGCGACUGACA	19	0	0.360599	0.437017	0	0	0	0	0	1.44455	0	0	0
can-mir5300	sly-mir5300	5300	CCCAGUCCAGGCAUUCCAAC	20	0	0	0	4.69183	3.24427	80.7988	0	0	0	0	0	0
can-mir5300	sly-mir5300	5300	CCAGUCCAGGCAUUCCAAC	19	1.1151	0	0	0	0	7.8951	0	0	0	0	0	0
can-miR5301	can-miR5301-5p	5301	UGUGGGUGGGGUGGAAAGAUU	21	1.2744	0.841397	1.01971	7.03774	0	0	1.13843	0.960055	7.84186	8.50993	2.71477	2.8002
can-mir5303a	stu-mir5303d	5303	UUUGGAGAAUCCGACACGCACCC	23	0	0	0.437017	0	0	0	0	0.960055	0	0	0	0
can-mir5303b	stu-mir5303d	5303	UUUGGAGAAUCCGACACGCACC	22	1.1151	0	0	0	0	0.503943	0	0	0	0	0	0
can-mir5303c	stu-mir5303d	5303	UUUUGGAGAAUCCGACACGCACC	23	0	0	0	1.40755	0	0	0.948693	0	0	0.642259	0	0
can-mir5303d	stu-mir5303d	5303	UUUUGGAGAAUCCGACACGCACCC	24	0.4779	1.44239	0	0	0	0	1.32817	1.60009	1.03182	1.12395	0	0
can-mir5303e	stu-mir5303e	5303	UUUUGGAGAAUCUGACACGGGUGU	24	0.6372	8.29377	1.31105	2.8151	2.16285	0	1.51791	2.24013	1.85728	2.89017	0	0
can-mir5303f	stu-mir5303f	5303	UUUUUGGAGAAUCUGACACGGGU	23	1.2744	0.360599	1.01971	2.34591	0	1.67981	0	0	1.85728	0.963388	0	0
can-mir5303g	stu-mir5303f	5303	AUUUUUGGAGAAUCUGACACGGGU	24	4.6197	12.2604	9.46871	15.0138	9.1921	4.87144	4.17425	3.5202	8.66732	12.3635	2.03608	1.78195
can-mir6024a	stu-mir6024-3p	6024	UUUUAGCAAGAGUUGUUUUCCC	22	0.4779	2.88479	5.68122	2.34591	7.56996	0.839904	10.8151	8.32047	1.65092	2.56904	10.1804	22.9108
can-mir6024b	stu-mir6024-3p	6024	UUUUAGCAAGAGUUGUUUUC	20	0	0	1.45672	0	0	0	0	0	1.65092	0.963388	2.26231	1.78195
can-mir6027a	stu-mir6027	6027	UGAAUCCUUCGGCUAUCCAUAA	22	3.186	5.04838	10.0514	2.8151	3.24427	1.17587	1.13843	9.92057	2.88911	6.74372	4.97708	5.34585
can-mir6027b	stu-mir6027	6027	UGAAUCCUUCGGCUAUCCAUA	21	0	1.202	1.45672	1.40755	0	1.34385	0	2.24013	0	1.76621	0	2.03651
can-mir6027c	stu-mir6027	6027	UGAAUCCUUCGGCUAUCCA	19	0.6372	1.3222	0.728362	10.322	14.5992	39.8115	0	0	1.44455	0.481694	0	2.03651
can-mir7988a	stu-mir7988	7988	AACGGAAAAGGGCCAAAAAUACC	23	1.1151	0.360599	1.31105	1.40755	0	0	0	0	0.825459	0.481694	0	0
can-mir7993a	stu-mir7993d	7993	AUAUUUUAUGUGGUUAACUUAACU	24	0	0.961596	0	0	0	0	0.948693	0	0	0	0	0
can-mir7993b	stu-mir7993d	7993	UAUUUUAUGUGGUUAACUUAACU	23	0	0.360599	0.437017	0	0	0	0	0.960055	0	0.481694	0	0
can-mir7997a	stu-mir7997c	7997	UGCUCGGACUCUUCAAAAAU	20	0	0	0	0	0	0	0	0	0	1.12395	0.904924	0
can-mir7997b	stu-mir7997c	7997	GCUCGGACUCUUCAAAAAU	19	0	0	1.01971	0	0	0	0.569216	0	0	0	1.35739	0
can-mir8175a	ath-mir8175	8175	GAUCCCCGGCAACGGCGCCA	20	0	0	0	2.34591	0	1.84779	0.758954	0	0	0	0	0
can-mir8175b	ath-mir8175	8175	AUCCCCGGCAACGGCGCCA	19	0.4779	0	0	7.97611	0	9.91087	0.569216	0	0	0	0	0

## Sheet: B
Tissue specific expression of previously described pepper miRNAs
Name	Sequence	Length	28 DAA seed	28 DAA seed	28 DAA placenta	28 DAA placenta	28 DAA flesh	28 DAA flesh	40 DAA seed	40 DAA seed	40 DAA placenta	40 DAA placenta	40 DAA flesh	40 DAA flesh
can-miRC11-5p	UCAGAAUAUGAUGAUGUGAGCUU	23	0	17.3087	0	0	0	0	0	0	0	0	0	0
can-miRC13-5p.2	CUGUUUCCCUUGCCAAGAGGU	21	0	0	0.437017	0	0	0	0	0	0	0	0	0
can-miRC1-3p	UGACAAGCAGAUUUGAGAACC	21	0	0.360599	0	0	0	0	0	0	0	0	0	0
can-miRC14-5p	CAAUUGGGAAGCUUACUGGCG	21	0	0	0	0	0	0	0.569216	0	0	0	0	0
can-miRC16-5p.1	AAACGUUGAACUUGUCGGUAU	21	0	0.721197	1.6024	0	1.62213	2.85567	2.27686	3.20018	4.74639	2.7296	2.48854	5.09128
can-miRC16-5p.3	UCUCGACAUAUACGUACGGCU	21	0	0.600998	1.01971	0	0	0	0	0.960055	2.27001	1.92678	1.13115	3.05477
can-miRC18-5p	AGGAAGGAACUCCACGUCAUUGC	23	5.2569	21.5157	0	1.87673	2.16285	0	11.7638	9.92057	4.95275	0	0.678693	0.763692
can-miRC22-5p	CUUAUGGGCAAAAGUUAGAAC	21	0	0.600998	0.728362	0	0	0	0.569216	1.28007	2.47638	1.44508	0	1.01826
can-miRC24-3p	UAUGCCAUAGAAAUUCGAUAAU	22	0	0	0	0	0	0.671923	0	0	0.619094	0	2.03608	0.763692
can-miRC27-3p	UGAUGGAGAAACAACAGUAGC	21	0	0	0.728362	0	0	0	0	0	0.619094	0	0	0.763692
can-miRC28-5p	UUGUAAUAAGAUUUUGGAAAG	21	0	2.04339	3.05912	0	0	0	2.08712	3.20018	9.69914	2.56904	5.42954	5.85497
can-miRC30-3p	UGAAACAAAAUGGAGUCUCACAC	23	0	0.360599	0	0	0	0	0.569216	0	0.619094	0	0	1.27282
can-miRC3-5p	UUUCCUGGUAGCUAAGUUGUG	21	0	0	0	0	0	0	0.569216	0	0	0	0.678693	0
can-miRC4-5p	UGCUUGUAGUAACUAUGGUAA	21	0	0.360599	0	0	0	0	0	0	0	0	0	0
can-miR-n002ac	UUGCAAACACACCUGAAUCGU	21	3.3453	8.05337	1.45672	2.34591	2.70356	6.04731	49.9012	64.9637	7.22277	5.94089	7.23939	14.2556
can-mir-n003a	UGUAGUUGUAGCCAUUCUAUU	21	10.5138	28.7277	176.992	39.4113	50.2862	31.9164	10.2459	30.0817	51.3848	201.669	38.233	85.5335
can-mir-n003b-d	UAGAGUGGCCACAACUAGAUG	21	69.6141	15.1451	77.2064	109.32	354.707	173.02	11.1946	23.0413	46.6384	88.6317	194.559	315.659
can-mir-n004	UAAGAUCGAGCACAAGUUGUU	21	15.2928	81.1347	185.441	55.3636	186.005	44.3469	60.7163	111.366	194.396	144.348	184.604	341.116
can-miR-n006	CAACAAUCAUCCUUUGGGCUUU	22	607.57	7691.21	93.813	21.5824	38.9312	37.6277	2493.35	5989.14	61.4967	145.151	96.8269	291.476
can-miR-n007	UUGAACCUUCAGGUGAGUUGC	21	4.1418	1.68279	6.99227	3.28428	3.78498	1.34385	11.0048	28.8016	6.81004	5.78033	7.01316	16.0375
can-miR-n008	CGGCAUGAGAGAAAAUAUUGAGAA	24	0.6372	0.480798	0	0	0	0	0.569216	0	0	0	0	0
can-miR-n009a,b-3p	UGGUAUUGUUCCGUUCAGGGA	21	0	0.721197	1.45672	5.63019	36.7684	15.4542	3.03582	0	59.8458	0.642259	6.5607	29.2749
can-miR-n009a,b5p	CCUGAACUGAACAAUACGAUC	21	14.0184	27.7661	33.0676	10.7912	38.3905	19.9897	12.1433	8.00046	56.3376	32.4341	72.6201	94.1887
can-miR-n010	UUAUGAGAUAAGUUCAACACG	21	4.779	9.13517	58.8516	7.97611	35.687	6.04731	24.666	34.562	92.4514	47.8483	92.076	189.141
can-miR-n011	AGCAUCGAUUACAAUGACAAAAAG	24	43.011	150.49	34.67	17.8289	107.602	33.7641	136.043	317.138	40.8602	59.5695	54.5217	82.2242
can-miR-n012	UUCGGCUCAUCGUUGUUGCAGACG	24	17.6823	53.609	21.7052	13.6063	33.5241	19.3178	30.9274	45.4426	13.8264	17.0199	26.2428	37.6755
can-miR-n013	UUUUAGCAAGAGUUGUUUUCC	21	0	3.96659	5.38988	0	4.32569	1.67981	5.69216	6.40036	3.5082	4.33525	7.69185	17.3104
can-miR-n014	CUGAAGUUCGUUACUGUUGUC	21	0	1.92319	0	1.40755	0	0	13.2817	16.0009	0	0.963388	1.58362	1.52738
can-mir-n015	UUCAGGCCUGAGAAACGAAAAACU	24	392.037	502.434	238.029	686.414	1217.68	868.293	878.11	617.955	602.998	242.453	315.592	499.455
can-mir-n016ab	AUCCAAUACAUCGUCCACAGC	21	66.1095	12.5008	140.865	57.2403	119.497	117.587	12.7125	5.76033	109.167	144.99	162.434	155.284
can-mir-n017	CUAAGCAACGCUAUGUCGAGU	21	38.0727	99.1646	142.905	48.3258	85.4324	26.373	52.9371	144.968	104.627	102.119	98.1842	386.937
can-miR-n018	AAUUGGACUGGCGCACAUCGGGAG	24	863.406	0	55.6469	43.634	57.8561	28.2208	85.3824	104.326	34.0502	53.1469	5.88201	5.34585
can-miR-n019a-d	UAAUAACUAGUAGUUGAGUGAU	22	0	0.480798	0	0	0	0	0	0	0	0.481694	0	0
can-miR-n021	AUGGAUGAACAAUGCUGAAACAUU	24	18.0009	149.528	4.80719	5.63019	4.8664	4.19952	19.5431	24.3214	7.6355	7.86767	4.52462	6.10954
can-miR-n022a-C	UGAACAAGUAGACACAUGCGUCCU	24	6.8499	18.7511	14.4216	38.0038	0	3.69558	15.5586	26.5615	29.3038	49.1328	6.5607	4.58215
can-mir-n023	AUGACUUACUUUGACUUGGCACA	23	2.8674	39.9063	21.1225	30.4969	10.8142	7.55914	17.4559	24.3214	27.6529	30.5073	5.20331	7.12779
can-miR-n024	UCAACUGCAAACCUGUAAGCCU	22	209.639	1225.07	365.055	218.639	534.223	291.951	351.775	699.56	741.056	359.504	197.047	740.527
can-miR-n025	AGGAAGGAACUCCACGUCAUUGCU	24	53.0469	313.24	4.80719	4.69183	8.11067	3.86356	162.416	107.846	11.9692	2.56904	4.52462	4.58215
can-mir-n026	UGUCACAAUGAACUCCAUCCCA	22	292.953	119.959	303.873	178.289	246.024	232.15	109.859	104.966	827.316	598.104	931.619	334.752
can-mir-n028ab	UCAUCCGAGAUCGUUUCGCUGA	22	40.9401	123.445	36.2724	213.478	188.168	126.658	78.7415	149.449	272.608	55.716	23.3018	82.4788
can-mir-n029	UUAGAGUGAGCUCAACAGAGU	21	6.2127	1.92319	0.58269	0	0	0.503943	41.9322	38.0822	0	0.802824	0	1.52738
can-mir-n030	UUCGAGGACCGUCAGUAGCAUA	22	236.083	0.600998	183.693	196.588	455.279	299.51	70.2033	69.1239	203.063	205.844	353.825	225.544
can-mir-n031	UUCCCAGUCCAGGCAUUCCAAC	22	129.67	29.2085	33.5046	129.964	489.885	390.219	63.9419	75.2043	83.9905	68.4006	367.852	437.341
can-mir-n033	UAGAGAAAGCAUGGCUUCAGGU	22	3.9825	6.73118	11.3624	6.56856	3.24427	2.35173	10.6254	19.8411	11.3501	9.63388	7.46562	11.2008
can-miR-n034	ACGGAUGAACUCGCAGAAGGACGA	24	144.326	0	4.07883	0	0	0	144.96	152.969	0	0.642259	0	0.763692
can-miR-n035	CUUCGAACUAACUCCUUCUUGACA	24	47.9493	72.9611	0.437017	0	0	0	133.196	194.891	0	0	0.678693	1.01826
Novel_miR218	ACCCCUGUGAGGACUACCAAACUU	24	9.3987	16.9481	9.61438	18.7673	3.24427	4.19952	14.0407	15.0409	20.4301	16.5382	6.5607	4.58215
Novel_miR23	GCUCGGACUCUCCAGAAAUGUUGC	24	3.5046	0	4.66152	1.40755	0	0	2.4666	5.76033	2.68274	8.50993	0	0
Novel_miR265	UCGAUGGAUAGAAAUUGAGCUA	22	1.4337	1.202	2.76778	0	4.32569	1.00789	3.22556	3.5202	8.66732	3.53242	10.6329	10.6917
Novel_miR279	UACUUUGGGUAUUCAUAUGCU	21	0	0.721197	3.20479	0	3.24427	0	1.89739	1.92011	1.44455	1.60565	0.904924	0

## Sheet: C
Expression values of novel pepper miRNAs in pepper fruit tissues
Name	Sequence	Length	28 DAA seed	28 DAA seed	28 DAA placenta	28 DAA placenta	28 DAA flesh	28 DAA flesh	40 DAA seed	40 DAA seed	40 DAA placenta	40 DAA placenta	40 DAA flesh	40 DAA flesh
can-mir-f01	AGAGGGGUUCACUGAUGCAAGCUG	24	999.449	497.987	0.728362	1.40755	0	1.51183	170.954	175.69	0.619094	0	0	0
can-mir-f02a	AGACUCCGAAUUCUGGAUCCGCCU	24	83.7918	111.425	52.2964	343.911	271.437	156.054	74.5673	66.5638	193.57	65.0287	33.256	68.9869
can-mir-f02b	AGACUUCGAAUCCUGGAUCCGCCU	24	74.871	54.811	23.8903	52.5485	87.5953	63.8327	26.7531	36.4821	32.812	32.9158	19.0034	23.6745
can-mir-f02c	AGACUCCAAAUUCUGGAUCCGCCU	24	4.9383	5.64938	4.37017	26.7434	14.5992	7.39116	3.60503	9.60055	9.49278	4.17468	2.48854	6.61867
can-mir-f03	CGAGGACUCGAAUCUAAGACGCGA	24	111.351	228.74	43.119	42.6956	22.1692	14.4464	62.0445	92.4853	41.0666	43.1919	8.37055	6.87323
can-mir-f04	UCCAGUUGGACAGGUAUAUGCC	22	0	0	6.99227	21.1132	129.23	32.0843	1.32817	0	24.351	7.38598	87.5514	146.12
can-mir-f05	AUGACGACGAGACUCUGCAAGUCU	24	45.5598	21.2753	39.0402	89.1447	142.207	55.7696	28.6505	30.7217	61.9094	42.068	49.7708	56.5132
can-mir-f06	UGAGAAGAUGAUUGAUGCGGGCUU	24	85.7034	106.857	6.8466	12.6679	9.73281	14.7823	61.0958	57.9233	3.09547	4.65638	1.80985	0
can-mir-f07	UUCUGAUUCAUCAGGUUGGCUAG	23	17.523	5.04838	31.1739	8.44529	8.65138	2.18375	95.2488	115.847	40.4475	37.8933	38.0068	41.2394
can-mir-f08a	AUCUGAGAUAGUGGUAUGAACUGC	24	14.337	20.4339	43.4104	45.5107	21.0877	9.07097	25.9942	26.5615	34.6693	32.4341	8.82301	9.928
can-mir-f08b	AUCCGAGAUAGUGGUAUGGACUGC	24	3.8232	4.44738	6.40959	42.2264	7.02925	7.55914	3.79477	2.88016	12.3819	4.81694	1.35739	1.01826
can-mir-f09	UGUCACAGAGGAUUAUUUGGA	21	3.186	10.4574	8.59467	3.28428	18.3842	1.34385	88.9874	109.446	4.54003	4.65638	13.8001	21.6379
can-mir-f10a	AUCCUUUGUAGCUGACGUGGCACC	24	9.7173	13.1018	10.1971	52.5485	75.6996	37.1238	13.4714	9.92057	15.8901	10.2761	10.4066	8.40061
can-mir-f10b	AGCCUUUUUAGCUGACGUGGAACC	24	0	0	2.03941	3.28428	4.8664	0	1.32817	0	0.619094	0.802824	1.13115	0.763692
can-mir-f10c	AACCUUUUUAGCUGACGUCGCACC	24	1.2744	0.360599	1.6024	1.87673	2.16285	1.67981	1.51791	0	0.825459	3.85355	2.03608	2.54564
can-mir-f11	AUGAAAUUGUUGAAGAGCCCGAGC	24	7.4871	2.16359	6.55526	62.4013	54.6119	35.9479	10.8151	6.72038	5.36548	5.29864	7.46562	3.5639
can-mir-f12	GAGGACAUGACCCUGGAUAGGAAA	24	3.3453	23.7995	24.473	28.6201	8.11067	6.04731	13.8509	9.28053	15.271	17.9832	4.52462	2.29108
can-mir-f13	UAGGAGGAGGAGCUGUAAGGGC	22	29.7891	0	8.01198	15.483	11.3549	6.38327	5.12294	1.28007	9.69914	8.6705	3.84593	0
can-mir-f14	UCCAAGACAUGUCAUUUUGAACA	23	0	0	7.28362	9.38365	25.4134	3.86356	4.17425	7.68044	14.2392	8.34937	23.9805	57.2769
can-mir-f15	CAAUCGAGGAUCAAAAUGGAU	21	10.8324	6.85137	27.0951	18.2981	22.7099	12.4306	4.36399	0	56.544	29.2228	46.8298	32.0751
can-mir-f16	UGCACGCAAGAUGGUCCGGACA	22	54.162	13.9431	7.57496	4.69183	13.5178	14.1104	6.83059	8.64049	9.49278	8.83106	27.3739	14.2556
can-mir-f17a	ACCGAACCUGAAUCAAACCGACA	23	42.6924	21.5157	23.1619	40.3497	4.32569	21.6695	9.67667	10.8806	44.1621	42.068	2.26231	1.52738
can-mir-f17b	CAAACCGAACUCGAAUCAAACCGA	24	8.4429	10.818	13.5475	9.38365	4.32569	4.19952	4.74346	6.72038	14.4455	13.4874	0.678693	2.8002
can-mir-f17c	CAAACCGAACCUGAAUCAAACCA	23	2.5488	1.56259	2.47643	2.34591	0	0	0.948693	3.20018	3.92093	3.85355	0	0.763692
can-mir-f18	CCUCUUCGUCUACCUAUAGGGCCU	24	1.9116	0	3.35046	48.3258	15.6806	21.3336	9.10745	18.5611	10.9373	8.50993	4.97708	5.09128
can-mir-f19	AUGAGAGUCUAGUGUAAGAAUAUU	24	0	47.2384	0	0	0	0	0	0	0	0	0	0
can-mir-f20	UUCUAGGGUUCUAGCAAGUUGACC	24	6.372	8.17357	21.1225	17.8289	23.2506	11.4227	10.8151	14.0808	8.04823	9.31275	13.1214	42.0031
can-mir-f21	AGUAGGAAUCGUUACUGACAGUAA	24	7.3278	12.02	9.76005	5.16101	8.11067	1.17587	14.7996	14.4008	7.6355	7.06485	3.16723	3.5639
can-mir-f22	AGGCACACUGAACUUUAGAAGGGU	24	7.8057	15.5057	15.5869	38.9422	5.40712	0	10.6254	10.8806	11.7628	15.4142	0.904924	1.01826
can-mir-f23	AAUGGACCUUGGCCUAACUCAACC	24	8.6022	2.64439	9.32303	16.4214	31.902	30.2366	13.2817	12.4807	7.42913	7.54654	24.8854	22.1471
can-mir-f24	AUGGGCAGAGAGAAUUUCUUAG	22	3.3453	0	0.728362	15.0138	30.2798	14.7823	19.7328	17.281	0.619094	2.08734	30.0887	22.9108
can-mir-f25	CGGCACGACGUGACUAAGUUGGAU	24	29.7891	0	0.874034	0	0	0	12.7125	32.3218	0.619094	1.12395	0	0
can-mir-f26a	ACGUGACAUCUUUGACGUGAGCCU	24	6.6906	10.0968	11.6538	28.151	29.7391	4.03154	21.4405	23.6813	14.2392	7.38598	5.65577	15.2738
can-mir-f26b	ACGUGACAUCUUUGACGUGGGCCU	24	1.4337	2.64439	4.51584	11.7296	18.9249	2.01577	1.89739	3.20018	3.09547	2.89017	3.16723	3.5639
can-mir-f26c	ACGUGACACCUUUGAUGUAAGCCU	24	3.186	10.3372	8.30333	14.0755	9.73281	3.02366	14.9893	21.4412	9.69914	10.4367	7.91808	11.7099
can-mir-f26d	AUGUGACAUCUUUGACGUGAACCU	24	0	1.202	1.74807	0	6.48854	0	1.32817	7.36042	0.825459	1.28452	0.678693	2.29108
can-mir-f27	UCGAUGGAUAGAAAUUGAGCUAA	23	0	1.3222	2.33076	2.34591	8.65138	2.01577	2.4666	1.92011	5.57185	3.37186	9.04924	28.2566
can-mir-f28	UUUGAUGCUCUUUGUUUGACA	21	1.4337	3.96659	16.3153	7.03774	16.2213	6.88721	13.4714	18.241	15.6837	13.4874	27.3739	24.1836
can-mir-f29	UCUAUGACCUCCAACUUUGAAUGU	24	2.7081	9.13517	7.57496	25.805	10.2735	9.57491	4.55373	9.28053	9.90551	9.47332	7.01316	4.83672
can-mir-f30	AACCAGAGGUCUCGGAUUCGA	21	13.2219	3.72619	8.74034	21.5824	8.65138	9.07097	3.41529	5.44031	25.5892	8.1888	7.46562	7.12779
can-mir-f31	AGAAUUUAUAUUGUGACGGACGAU	24	1.593	8.89477	9.03169	4.69183	8.65138	2.68769	4.17425	5.12029	3.71457	5.13807	4.07216	1.78195
can-mir-f32	AGUUCAGGAUGGUAAUAGGACCCC	24	3.3453	2.28379	6.8466	10.322	4.8664	3.02366	3.98451	3.20018	2.06365	5.13807	4.52462	5.34585
can-mir-f33	AAUGACAUUCAGAGAUUCUGUU	22	0	0	0	8.91447	8.65138	10.0789	2.65634	4.80027	1.85728	2.40847	6.10824	19.6014
can-mir-f34	UUUAACAACCAUUACUCUUAGGAU	24	1.2744	19.2319	0	0	0	0	7.02033	18.241	0	0	0	0
can-mir-f35	AUUGGUCUGGCUUUAGUGGGGA	22	2.5488	9.37557	5.68122	4.69183	0	0.503943	1.51791	1.60009	4.95275	10.2761	3.84593	1.52738
can-mir-f36	GCUAAAUUAGUCAUUAUUAAGC	22	0.6372	0	10.7798	0	7.56996	0	0.569216	5.12029	1.44455	2.56904	4.07216	18.5832
can-mir-f37	CACCUUGGACACUCCUAACGGAG	23	0	0	0	1.87673	11.8957	17.302	0	0	1.85728	0.481694	1.80985	3.05477
can-mir-f38	UGUAGUUGUAGGACAACUGUGCCU	24	1.593	2.04339	1.45672	7.03774	3.24427	0.503943	2.65634	1.92011	16.9219	2.08734	0	1.52738
can-mir-f39	UUAGGAUCAAGAGAAGUACACAGC	24	6.2127	8.77457	0	0	0	0	14.7996	9.92057	0	0	0	0
can-mir-f40	ACACCCGGAUUUUAGGAGGAUCCU	24	1.7523	2.04339	2.18509	14.5447	4.32569	2.01577	3.41529	2.56015	6.39731	3.05073	2.03608	3.5639
can-mir-f41	AGAGAGACUGUUUCCGAUGGACC	23	2.5488	14.5441	1.16538	5.16101	0	0	1.51791	1.92011	2.88911	3.69299	0	0
can-mir-f42	UGAGUAGGAGCAGAAACAGUA	21	12.2661	11.7796	0	0	0	0	13.2817	8.32047	0	0	0	0
can-mir-f43	UUUGGCAUAAAACGUUACUGU	21	0	0.721197	1.01971	0	5.94783	0	1.13843	1.60009	5.98458	1.28452	6.33447	12.7282
can-mir-f44	AGGACCCUCAUGAAGUUGGAGUGU	24	1.593	0.721197	5.38988	1.87673	4.8664	3.02366	1.51791	0.960055	1.65092	4.97751	0	0.763692
can-mir-f45	AAUUCUAACUCUAACGUGCGUGGU	24	1.9116	2.64439	2.6221	4.69183	8.65138	8.56702	1.13843	1.28007	3.71457	3.37186	1.35739	3.5639
can-mir-f46	ACUCGGACUCUCCAAAAAUAUUGU	24	1.7523	0.841397	2.47643	2.34591	0	0	0.948693	0	4.54003	4.97751	2.48854	0
can-mir-f47	AGGACAAGAAUUAGCCACGUAGGA	24	3.8232	6.85137	6.8466	5.16101	6.48854	6.38327	5.69216	5.44031	2.27001	6.10146	1.80985	2.29108
can-mir-f48	AUCCCUCGAACUAUGAUCAAAGUU	24	1.7523	1.202	4.2245	2.8151	8.11067	2.85567	1.70765	3.5202	0.825459	7.06485	5.20331	6.61867
can-mir-f49	CCUAACUACGGAAAGAAUCGAGAA	24	0.9558	0.841397	0	0	0	0	7.02033	6.08035	0	0	0	0
can-mir-f50a	UAUGACGGAAGGUAUAUACAUACC	24	3.186	1.3222	2.03941	0	1.62213	1.67981	5.8819	6.72038	1.44455	1.44508	1.35739	1.27282
can-mir-f50b	UAUGACGGAGAGUAUAUACAUAUC	24	1.593	4.68778	1.89374	0	2.70356	0.503943	2.4666	3.5202	0	0.481694	1.80985	2.03651
can-mir-f51	AGUUGACCUCUAUUGACUUGGCAC	24	0.9558	0.961596	3.05912	1.87673	0	0	3.79477	9.28053	0.619094	1.76621	0	0
can-mir-f52	GUUGUCCGGACUCUUCAAAAUGUC	24	0	0	0	1.87673	1.62213	0.671923	4.9332	6.72038	0	0	0	0
can-mir-f53	AUCCUUUUGUACUGUUGUGACAUC	24	0	0	2.03941	3.28428	2.16285	0	1.13843	1.60009	1.23819	1.12395	0	0
can-mir-f54	AUUCUAUACCGUCAGUAAACUUGA	24	0	1.56259	0.874034	1.40755	0	0	4.36399	10.2406	0	1.28452	0.904924	2.54564
can-mir-f55	CUAGAAGUCAAUUAGUUAAGUAUU	24	1.1151	2.40399	3.93315	0	0	2.01577	3.22556	4.48026	1.23819	1.60565	1.80985	4.32759
can-mir-f56	ACUAACAAUUGUUAUCUGAGCCU	23	0	0	1.45672	2.34591	1.62213	0	0	0	2.27001	2.08734	2.71477	3.05477
can-mir-f57	GUGUCACGUCGGCUAAAAAGGAUG	24	0.9558	0	0	0	0	2.18375	0	0	0	0.642259	0	0
can-mir-f58	AUUGGAACCCAUAACUCUAUGCCU	24	0.9558	3.36559	0	1.40755	0	3.86356	1.32817	1.60009	1.65092	0.481694	0	0
can-mir-f59	GCAGAGGCGGAGGACAACGGAAGU	24	0	0.600998	0.437017	3.75346	0	0	0	0	0	0	0	0
can-mir-f60	ACUUGGACUUAGAUCACAACUAUG	24	0	0.480798	1.74807	2.34591	2.16285	0	1.70765	5.12029	1.85728	2.56904	0.904924	1.27282
can-mir-f61	AUUAACCCUGAACUAAUUAAAAGU	24	0.4779	3.36559	1.74807	0	1.62213	0	1.13843	2.24013	0	1.92678	0.678693	1.52738
can-mir-f62	AAGUAGAACUUGUGCACAUCCAAA	24	0	1.44239	1.45672	1.40755	0	0	0.948693	0	0.825459	0.963388	0.678693	0.763692

## Sheet: D
Predicted precursor sequences of novel miRNAs
Name	Mature sequence	Precursor sequence
can-mir-f01	AGAGGGGUUCACUGAUGCAAGCUG	AUUUUCGAAACAAGAAGUGGAGUUGCUCGGAUGGUAAGCAUCUUUCACAUCGAAUCUCAAAGUUACGGGUUCGAAUCGCUAGAAGAGCAAAAAGGAUGGAGCUCUUAGGUAGGGGUUAGUCUGAAUAAUCUUUAGAGGGGUUCACUGAUGCAAGCUGCAAAUGAUUCUGGAGACUCCAGAAUCAUUCUCAGCUUGCAUCAUUGGUUCCCUCUAAUGUUUCUUCAGACUAAGUCCGUCCGAGGGGUUAGUC
can-mir-f01	AGAGGGGUUCACUGAUGCAAGCUG	AUUUUUGAAACAAGAAGUGGAGUUGCUCGGAUGGUAAGCAUCUUUCACAUCGAAUCUCAAAGUUACGGGUUCGAAUCGCUAGAAGAGCAAAAAGGAUGGAGCUCUUAGGUAGGGGUUAGUCUGAAUAAUCUUUAGAGGGGUUCACUGAUGCAAGCUGCAAAUGAUUCUGGAGACUCCAGAAUCAUUCUCAGCUUGCAUCAUUGGUUCCCUCUAAUGUUUCUUCAGACUAAGUCCGUCCGAGGGGUUAGUC
can-mir-f01	AGAGGGGUUCACUGAUGCAAGCUG	GGGGUUAGUCUGAAUAAUCUUUAGAGGGGUUCACUGAUGCAAGCUGCAAAUGAUUCUGGAGACUCCAGAAUCAUUCUCAGCUUGCAUCAUUGGUUCCCUCUAAUGUUUCUUCAGACUAAGUCCGUCCGAGGGGUUAGUCCGAAUAAUCCUUAGAGGGAUCCAACGAUGCAAGCUGAAAAUAAUUCUGGAGUUGUAAAGAAUCUCCAGAAGUAUUAUCAACUUGAUCAUUGAAUCCCUCUACAGUUUCUUU
can-mir-f02a	AGACUCCGAAUUCUGGAUCCGCCU	AUCGAACGAAAAAAACACACGAACUAGUCAAAGGAGGUUCAAUAUCUACUAUAUAUCGUAAAAAAUAAUGUUAACUAUAUAAAAAUAUUACAGUUUUCUGAUGAAGAGGGUGAUGAAGAGGGUUAAGAUUAACACUUUGGCCGUAAGUUAGUUCUGCCCUUGGAGGCGAACUUAGGAUUUGGAGUCUCCGAGUGAUUGAAUCGAUAAGUCUACUUGGCACCCUGAGACUCCGAAUUCUGGAUCCGCCUCU
can-mir-f02a	AGACUCCGAAUUCUGGAUCCGCCU	GAACUAGUCAAAGGAGGUUCAAUAUCUACUAUAUAUCGUAAAAAAUAAUGUUAACUAUAUAAAAAUAUUACAGUUUUCUGAUGAAGAGGGUGAUGAAGAGGGUUAAGAUUAACACUUUGGCCGUAAGUUAGUUCUGCCCUUGGAGGCGAACUUAGGAUUUGGAGUCUCCGAGUGAUUGAAUCGAUAAGUCUACUUGGCACCCUGAGACUCCGAAUUCUGGAUCCGCCUCUGAUUAUUAAUAACUGAUGAA
can-mir-f02b	AGACUUCGAAUCCUGGAUCCGCCU	AAGUAAACACAGAACUAGUCGAAGAUGGUUCAAUAUUUACUGUAUAUAUAUAUAUAUAUGUAUAAGAGUAACUUUAAUCAUGUAUAAAUAGUAUAGUUUUUUAUCGAAGGGGUUCAAAUCCCUUGUUCAUUAGUUGACGUGCAUCUAGGAUUUGAAGUCUCCGAUUAAUUUGACCGAUGGAUCUACUUGGCACCCGGAGACUUCGAAUCCUGGAUCCGCCUCUGGCCUGAUGGAUAAUCUCAGGUCGUUU
can-mir-f02b	AGACUUCGAAUCCUGGAUCCGCCU	ACUACACAAUGUAACUUUAAAAAAUUUCUAGUUUUCUCGAGUUCAGUAUUUACUAAAUAAACAUAUAUUUUUUUUAAUCAUGUAUAAAUAGUAUCGGUUUUCGUCGAAGGAGAUUCAAUGAACCUCUUGUCCAUAAGUUGGCUCGGAUCUACGAUUUGGAGUCUCCGAUUAAUUUAACCAAUGACUUUACUUGGCACCCGGAGACUUCGAAUCCUGGAUCCGCCUCUGUGUGUGAGACCAAAUUCUUCAA
can-mir-f02b	AGACUUCGAAUCCUGGAUCCGCCU	AGAAGUAAACACAGAACUAGUCGAAGAUGGUUCAAUAUUUACUGUAUAUAUAUAUAUAUAUGUAUAAGAGUAACUUUAAUCAUGUAUAAAUAGUAUAGUUUUUUAUCGAAGGGGUUCAAAUCCCUUGUUCAUUAGUUGACGUGCAUCUAGGAUUUGAAGUCUCCGAUUAAUUUGACCGAUGGAUCUACUUGGCACCCGGAGACUUCGAAUCCUGGAUCCGCCUCUGGCCUGAUGGAUAAUCUCAGGUCGU
can-mir-f02b	AGACUUCGAAUCCUGGAUCCGCCU	AUCACUACACAAUGUAACUUUAAAAAAUUUCUAGUUUUCUCGAGUUCAGUAUUUACUAAAUAAACAUAUAUUUUUUUUAAUCAUGUAUAAAUAGUAUCGGUUUUCGUCGAAGGAGAUUCAAUGAACCUCUUGUCCAUAAGUUGGCUCGGAUCUACGAUUUGGAGUCUCCGAUUAAUUUAACCAAUGACUUUACUUGGCACCCGGAGACUUCGAAUCCUGGAUCCGCCUCUGUGUGUGAGACCAAAUUCUU
can-mir-f02b	AGACUUCGAAUCCUGGAUCCGCCU	CACUACACAAUGUAACUUUAAAAAAUUUCUAGUUUUCUCGAGUUCAGUAUUUACUAAAUAAACAUAUAUUUUUUUUAAUCAUGUAUAAAUAGUAUCGGUUUUCGUCGAAGGAGAUUCAAUGAACCUCUUGUCCAUAAGUUGGCUCGGAUCUACGAUUUGGAGUCUCCGAUUAAUUUAACCAAUGACUUUACUUGGCACCCGGAGACUUCGAAUCCUGGAUCCGCCUCUGUGUGUGAGACCAAAUUCUUCA
can-mir-f02b	AGACUUCGAAUCCUGGAUCCGCCU	CUACACAAUGUAACUUUAAAAAAUUUCUAGUUUUCUCGAGUUCAGUAUUUACUAAAUAAACAUAUAUUUUUUUUAAUCAUGUAUAAAUAGUAUCGGUUUUCGUCGAAGGAGAUUCAAUGAACCUCUUGUCCAUAAGUUGGCUCGGAUCUACGAUUUGGAGUCUCCGAUUAAUUUAACCAAAUGACUUUACUUGGCACCCGGAGACUUCGAAUCCUGGAUCCGCCUCUGUGUGUGAGACCAAAUUCUUCAA
can-mir-f02b	AGACUUCGAAUCCUGGAUCCGCCU	UCACUACACAAUGUAACUUUAAAAAAUUUCUAGUUUUCUCGAGUUCAGUAUUUACUAAAUAAACAUAUAUUUUUUUUAAUCAUGUAUAAAUAGUAUCGGUUUUCGUCGAAGGAGAUUCAAUGAACCUCUUGUCCAUAAGUUGGCUCGGAUCUACGAUUUGGAGUCUCCGAUUAAUUUAACCAAAUGACUUUACUUGGCACCCGGAGACUUCGAAUCCUGGAUCCGCCUCUGUGUGUGAGACCAAAUUCUU
can-mir-f02b	AGACUUCGAAUCCUGGAUCCGCCU	UCGAAAGAAGUAAACACAGAACUAGUCGAAGAUGGUUCAAUAUUUACUGUAUAUAUAUAUAUAUAUGUAUAAGAGUAACUUUAAUCAUGUAUAAAUAGUAUAGUUUUUUAUCGAAGGGGUUCAAAUCCCUUGUUCAUUAGUUGACGUGCAUCUAGGAUUUGAAGUCUCCGAUUAAUUUGACCGAUGGAUCUACUUGGCACCCGGAGACUUCGAAUCCUGGAUCCGCCUCUGGCCUGAUGGAUAAUCUCAG
can-mir-f02c	AGACUCCAAAUUCUGGAUCCGCCU	AAAAAAACACACGAACUAGUCAAAGGGGUUUCAAUAUCUACUAUAUAUCAUAAAAAAUAAUGUUAACUAUAUAUAAAUAUUACAGUUUUCUGAUGAAGAGGAUUAAGAUGAACACUUUGGCCAUAAGUUAGUUCUGCCCUUGGAGGCGAACUCAGGAUUUGAAGUCUUCGAGUGAUUGAAUCAAUAAGUCUACUUGGCACCCUGAGACUCCAAAUUCUGGAUCCGCCUCUGCUGAUAGAUAUCAACUAGA
can-mir-f03	CGAGGACUCGAAUCUAAGACGCGA	AUCUUUAUUUUUUGCGUCUUAGAUUCGAGUUCUCGUGAGUCGAUUCGUAUCAUUUGGUAUUAGAGCCACGAGGACUCGAAUCUAAGACGCGAAAAAUAAAGAUAGAAGGAUAGAAUAACCAAGAUAGGAAGAUAGACACGAAAUUGAUACCGAAAGCGCAAGUGAAGGAUGUAUCAAAUCCUAAAACCUCCAUUAAUGACUAUCAAUAGGCAUACUCUUACGGUGACCACAAAGGGGAUUAGAUCGCCCU
can-mir-f03	CGAGGACUCGAAUCUAAGACGCGA	AUUCUAUCCUUCUAUCUUUAUUUUUUGCGUCUUAGAUUCGAGUUCUCGUGAGUCGAUUCGUAUCAUUUGGUAUUAGAGCCACGAGGACUCGAAUCUAAGACGCGAAAAAUAAAGAUAGAAGGAUAGA
can-mir-f03	CGAGGACUCGAAUCUAAGACGCGA	AUUCUAUCCUUCUAUCUUUAUUUUUUGCGUCUUAGAUUCGAGUUCUCGUGAGUCGAUUCGUAUCAUUUGGUAUUAGAGCCACGAGGACUCGAAUCUAAGACGCGAAAAAUAAAGAUAGAAGGAUAGAAU
can-mir-f03	CGAGGACUCGAAUCUAAGACGCGA	AUUCUAUCCUUCUAUCUUUAUUUUUUGCGUCUUAGAUUCGAGUUCUCGUGAGUCGAUUCGUAUCAUUUGGUAUUAGAGCCACGAGGACUCGAAUCUAAGACGCGAAAAAUAAAGAUAGAAGGAUAGAAUAACCAAGAUAGGAAGAUAGACACGAAAUUGAUACCGAAAGCGCAAGUGAAGGAUGUAUCAAAUCCUAAAACCUCCAUUAAUGACUAUCAAUAGGCAUACUCUUACGGUGACCACAAAGGGG
can-mir-f03	CGAGGACUCGAAUCUAAGACGCGA	CCCUUUGCGAUCACCGUAAGAGUUAAGUGCCUAUUGAUAGUUAUUAAGGGAGGUUUUAGGAUUUGAUACAUCCUUCGAUUGCCCUUUCAGUAUCAAUUUUGUGUCUAUCUUCUCAUUUUGGUUAUUCUAUCCUUCUAUCUUUAUUUUUUGCGUCUUAGAUUCGAGUUCUCGUGAGUCGAUUCGUAUCAUUUGGUAUUAGAGCCACGAGGACUCGAAUCUAAGACGCGAAAAAUAAAGAUAGAAGGAUAGA
can-mir-f03	CGAGGACUCGAAUCUAAGACGCGA	CUAUCCUUCUAUCUUUAUUUUUUGCGUCUUAGAUUCGAGUUCUCGUGAGUCGAUUCGUAUCAUUUGGUAUUAGAGCCACGAGGACUCGAAUCUAAGACGCGAAAAAUAAAGAUAGAAGGAUAGA
can-mir-f03	CGAGGACUCGAAUCUAAGACGCGA	CUAUCCUUCUAUCUUUAUUUUUUGCGUCUUAGAUUCGAGUUCUCGUGAGUCGAUUCGUAUCAUUUGGUAUUAGAGCCACGAGGACUCGAAUCUAAGACGCGAAAAAUAAAGAUAGAAGGAUAGAAUAACCAAGAUAGGAAGAUAGACACGAAAUUGAUACCGAAAGCGCAAG
can-mir-f03	CGAGGACUCGAAUCUAAGACGCGA	CUUUGCGAUCACCGUAAGAGUUAAGUGCCUAUUGAUAGUUAUUAAGGGAGGUUUUAGGAUUUGAUACAUCCUUCGAUUGCCCUUUCAGUAUCAAUUUUGUGUCUAUCUUCUCAUUUUGGUUAUUCUAUCCUUCUAUCUUUAUUUUUUGCGUCUUAGAUUCGAGUUCUCGUGAGUCGAUUCGUAUCAUUUGGUAUUAGAGCCACGAGGACUCGAAUCUAAGACGCGAAAAAUAAAGAUAGAAGGAUAGAAU
can-mir-f03	CGAGGACUCGAAUCUAAGACGCGA	GGUUAUUCUAUCCUUCUAUCUUUAUUUUUUGCGUCUUAGAUUCGAGUUCUCGUGAGUCGAUUCGUAUCAUUUGGUAUUAGAGCCACGAGGACUCGAAUCUAAGACGCGAAAAAUAAAGAUAGAAGGAUAGAAUAACCAAGAUAGGAAGAUAGACACGAAAUUGAUACCGAAAGCGCAAGUGAAGGAUGUAUCAAAUCCUAAAACCUCCAUUAAUGACUAUCAAUAGGCAUACUCUUACGGUGACCACAAA
can-mir-f03	CGAGGACUCGAAUCUAAGACGCGA	GUUAUUCUAUCCUUCUAUCUUUAUUUUUUGCGUCUUAGAUUCGAGUUCUCGUGAGUCGAUUCGUAUCAUUUGGUAUUAGAGCCACGAGGACUCGAAUCUAAGACGCGAAAAAUAAAGAUAGAAGGAUAGAAUAACCAAGAUAGGAAGAUAGACACGAAAUUGAUACCGAAAGCGCAAG
can-mir-f03	CGAGGACUCGAAUCUAAGACGCGA	UCUAUCUUUAUUUUUUGCGUCUUAGAUUCGAGUUCUCGUGAGUCGAUUCGUAUCAUUUGGUAUUAGAGCCACGAGGACUCGAAUCUAAGACGCGAAAAAUAAAGAUAGAAGGAUAGAAUAACCAAGAUAGGAAGAUAGACACGAAAUUGAUACCGAAAGCGCAAGUGAAGGAUGUAUCAAAUCCUAAAACCUCCAUUAAUGACUAUCAAUAGGCAUACUCUUACGGUGACCACAAAGGGGAUUAGAUCGC
can-mir-f03	CGAGGACUCGAAUCUAAGACGCGA	UUUCAGUAUCAAUUUUGUGUCUAUCUUCUCAUUUUGGUUAUUCUAUCCUUCUAUCUUUAUUUUUUGCGUCUUAGAUUCGAGUUCUCGUGAGUCGAUUCGUAUCAUUUGGUAUUAGAGCCACGAGGACUCGAAUCUAAGACGCGAAAAAUAAAGAUAGAAGGAUAGAAUAACCAAGAUAGGAAGAUAGACACGAAAUUGAUACCGAAAGCGCAAGUGAAGGAUGUAUCAAAUCCUAAAACCUCCAUUAAUG
can-mir-f04	UCCAGUUGGACAGGUAUAUGCC	AUUUAUUAUCGUACUUCUGUGUCAUAUAUUUGCCUAACUGGACCACUAUGUGAAUACUCAUACACUGAGCAUGUGAGGGUUUGAAGUGGUCCAGUUGGACAGGUAUAUGCCACAAAAAUACGUAAUAAAUAGUCGAGGGGGUCAUAGGAUUCCCGUAAAGUUGAGGCGUGUUACAAUAAAUUUCGUCAAAAUUUAGGUAUAUUUCUGACCCUUUUCCCUUAAAAAAAAUGAAAAUCUUGAAAAUUUAUGA
can-mir-f04	UCCAGUUGGACAGGUAUAUGCC	CUGUGUCAUAUAUUUGCCUAACUGGACCACUAUGUGAAUACUCAUACACUGAGCAUGUGAGGGUUUGAAGUGGUCCAGUUGGACAGGUAUAUGCCACAAAAAUACGUAAUAAAUAGU
can-mir-f04	UCCAGUUGGACAGGUAUAUGCC	GAAAAUAAAAUUUGUUAUAACACGCUUAAAUUUUGCGGGAAUUCUAUGAUUCACCUCGACUAUUUAUUAUCGUACUUCUGUGUCAUAUAUUUGCCUAACUGGACCACUAUGUGAAUACUCAUACACUGAGCAUGUGAGGGUUUGAAGUGGUCCAGUUGGACAGGUAUAUGCCACAAAAAUACGUAAUAAAUAGUCGAGGGGGUCAUAGGAUUCCCGUAAAGUUGAGGCGUGUUACAAUAAAUUUCGUCAA
can-mir-f04	UCCAGUUGGACAGGUAUAUGCC	UUAUCUUAUCGUAUGACUGGACACAAAGUUUUAAGUUAAAAAGGAGAAAAAAGUUUGAAAAUAAAAUUUGUUAUAACACGCUUAAAUUUUGCGGGAAUUCUAUGAUUCACCUCGACUAUUUAUUAUCGUACUUCUGUGUCAUAUAUUUGCCUAACUGGACCACUAUGUGAAUACUCAUACACUGAGCAUGUGAGGGUUUGAAGUGGUCCAGUUGGACAGGUAUAUGCCACAAAAAUACGUAAUAAAUAGU
can-mir-f04	UCCAGUUGGACAGGUAUAUGCC	UUUAUUAUUUUGUUUUCUUCUUAUCUUAUCGUAUGACUGGACACAAAGUUUUAAGUUAAAAAGGAGAAAAAAGUUUGAAAAUAAAAUUUGUUAUAACACGCUUAAAUUUUGCGGGAAUUCUAUGAUUCACCUCGACUAUUUAUUAUCGUACUUCUGUGUCAUAUAUUUGCCUAACUGGACCACUAUGUGAAUACUCAUACACUGAGCAUGUGAGGGUUUGAAGUGGUCCAGUUGGACAGGUAUAUGCCAC
can-mir-f05	AUGACGACGAGACUCUGCAAGUCU	AACGUUUUUGGCUUAAAACAUUACCAAUGACGACGAGACUCUGCAAGUCUGCCACAUCAAACUCUGUAGAGUUUGAUAAUUGGCAGAGUGCAUGUGGCAGAGUUGUAGAGUCUCGUUACUGUUGGUAAUAUUUUAAACCAAAAACGUUACUAUCAGAAAGAUUCCUAUUUUAAAAAUAAUUUAUUUUGAUCGAAAUUUCUUGUUAUAUUAUGUCAUUUAGAAUUGUGAAUACGCGUAACCAGGUGUGAGG
can-mir-f05	AUGACGACGAGACUCUGCAAGUCU	ACAAAACUAGAAUAUAAACGUUGUUCGCAGCAACAUAUUAGGUUUUCAAAAAAUUAACAGACCAAAACGGCAUUAAAGUAGGAAUCGUUACCGACAUUAACGUUUUUGGCUUAAAACAUUACCAAUGACGACGAGACUCUGCAAGUCUGCCACAUCAAACUCUGUAGAGUUUGAUAAUUGGCAGAGUGCAUGUGGCAGAGUUGUAGAGUCUCGUUACUGUUGGUAAUAUUUUAAACCAAAAACGUUACUA
can-mir-f05	AUGACGACGAGACUCUGCAAGUCU	UUACAAAACUAGAAUAUAAACGUUGUUCGCAGCAACAUAUUAGGUUUUCAAAAAAUUAACAGACCAAAACGGCAUUAAAAUAGGAAUCGUUACCGACAUUAACGUUUUUGGCUUAAAACAUUACCAAUGACGACGAGACUCUGCAAGUCUGCCACAUCAAACUCUGUAGAGUUUGAUAAUUGGCAGAGUGCAUGUGGCAGAGUUGUAGAGUCUCGUUACUGUUGGUAAUGUUUUAAACCAAAAACGUUAC
can-mir-f05	AUGACGACGAGACUCUGCAAGUCU	UUACAAAACUAGAAUAUAAACGUUGUUCGCAGCAACAUAUUAGGUUUUCAAAAAAUUAACAGACCAAAACGGCAUUAAAGUAGGAAUCGUUACCGACAUUAACGUUUUUGGCUUAAAACAUUACCAAUGACGACGAGACUCUGCAAGUCUGCCACAUCAAACUCUGUAGAGUUUGAUAAUUGGCAGAGUGCAUGUGGCAGAGUUGUAGAGUCUCGUUACUGUUGGUAAUAUUUUAAACCAAAAACGUUAC
can-mir-f05	AUGACGACGAGACUCUGCAAGUCU	UUUUUGGCUUAAAACAUUACCAAUGACGACGAGACUCUGCAAGUCUGCCACAUCAAACUCUGUAGAGUUUGAUAAUUGGCAGAGUGCAUGUGGCAGAGUUGUAGAGUCUCGUUACUGUUGGUAAUAUUUUAAACCAAAAACGUUACUAUCAGAAAGAUUCCUAUUUUAAAAAUAAUUUAUUUUGAUCGAAAUUUCUUGUUAUAUUAUGUCAUUUAGAAUUGUGAAUACGCGUAACCAGGUGUGAGGAAUA
can-mir-f06	UGAGAAGAUGAUUGAUGCGGGCUU	AACUUUAUGUAAUGAAGAUAAUGAUGACCCUGAAGACAAAAAUUACCCCGUAUUAUCUAGUUUUAGCCUGAUGAAUGAGAAGAUGAUUGAUGCGGGCUUUCCUAUACAGUAGAAAGACAAUGAUUAAAGUAAAAAAAAAAAAGGUAAAAUGGUAUCAUUUUUUCUUUUUUUGCUUGGAGGGAAAAAAAUCAUCAUUGUCCUUUUGCUCUAUAGGACAUCUCACAUCCAUCAUCUUCUGGUUCAUCAGAUU
can-mir-f06	UGAGAAGAUGAUUGAUGCGGGCUU	AAUGAUGACCCUGAAGACAAAAAUUACCCCGUAUUAUCUAGUUUUAGCCUGAUGAAUGAGAAGAUGAUUGAUGCGGGCUUUCCUAUACAGUAGAAAGACAAUGAUUAAAGUAAAAAAAAAAAAGGUAAAAUGGUAUCAUUUUUUCUUUUUUUGCUUGGAGGGAAAAAAAUCAUCAUUGUCCUUUUGCUCUAUAGGACAUCUCACAUCCAUCAUCUUCUGGUUCAUCAGAUUAUCUAGAACUUUAUCAUAC
can-mir-f06	UGAGAAGAUGAUUGAUGCGGGCUU	AUGAAGAUAAUGAUGACCCUGAAGACAAAAAUUACCCCGUAUUAUCUAGUUUUAGCCUGAUGAAUGAGAAGAUGAUUGAUGCGGGCUUUCCUAUACAGUAGAAAGACAAUGAUUAAAGUAAAAAAAAAAAAGGUAAAAUGGUAUCAUUUUUUCUUUUUUUGCUUGGAGGGAAAAAAAUCAUCAUUGUCCUUUUGCUCUAUAGGACAUCUCACAUCCAUCAUCUUCUGGUUCAUCAGAUUAUCUAGAACUU
can-mir-f06	UGAGAAGAUGAUUGAUGCGGGCUU	UAAAACUUUAUGUAAUGAAGAUAAUGAUGACCCUGAAGACAAAAAUUACCCCGUAUUAUCUAGUUUUAGCCUGAUGAAUGAGAAGAUGAUUGAUGCGGGCUUUCCUAUACAGUAGAAAGACAAUGAUUAAAGUAAAAAAAAAAAAGGUAAAAUGGUAUCAUUUUUUCUUUUUUUGCUUGGAGGGAAAAAAAUCAUCAUUGUCCUUUUGCUCUAUAGGACAUCUCACAUCCAUCAUCUUCUGGUUCAUCAG
can-mir-f06	UGAGAAGAUGAUUGAUGCGGGCUU	UAUCUAGUUUUAGCCUGAUGAAUGAGAAGAUGAUUGAUGCGGGCUUUCCUAUACAGUAGAAAGACAAUGAUUAAAGUAAAAAAAAAAAAGGUAAAAUGGUAUCAUUUUUUCUUUUUUUGCUUGGAGGGAAAAAAAUCAUCAUUGUCCUUUUGCUCUAUAGGACAUCUCACAUCCAUCAUCUUCUGGUUCAUCAGAUUAUCUAGAACUUUAUCAUACCCGGUAAUUCUUGUCUUUGAAAUCAUCCUUAUCC
can-mir-f06	UGAGAAGAUGAUUGAUGCGGGCUU	UUUAGCCUGAUGAAUGAGAAGAUGAUUGAUGCGGGCUUUCCUAUACAGUAGAAAGACAAUGAUUAAAGUAAAAAAAAAAAAGGUAAAAUGGUAUCAUUUUUUCUUUUUUUGCUUGGAGGGAAAAAAAUCAUCAUUGUCCUUUUGCUCUAUAGGACAUCUCACAUCCAUCAUCUUCUGGUUCAUCAGAUUAUCUAGAACUUUAUCAUACCCGGUAAUUCUUGUCUUUGAAAUCAUCCUUAUCCUCAUUACU
can-mir-f07	UUCUGAUUCAUCAGGUUGGCUAG	UUACCAUGUCUAAUCUAGUUCUAGCCAAUCUGAUGAAUAAGAAGAUGUUGACAUGAGCUUUUUCUAUAUAGAAAAAAUCAAUGAUGAAGGAAAAAUGGAGUCAAAUGGUACCCUUUUUUUGCUUGGAGGAAAAAAAUCAUCAUUGUUCAGAUGUUCUAUUGGACGGCUCAUAUCCAUCUUCUGAUUCAUCAGGUUGGCUAGAACUUGAUGAUACCCGGUAAUUCUCAUCUUUGUGGUCAUCAUUAUCGUC
can-mir-f07	UUCUGAUUCAUCAGGUUGGCUAG	UUUAACGAGUCCGAGCAACAUAGAGAAUUACCAUGUCUAAUCUAGUUCUAGCCAAUCUGAUGAAUAAGAAGAUGUUGACAUGAGCUUUUUCUAUAUAGAAAAAAUCAAUGAUGAAGGAAAAAUGGAGUCAAAUGGUACCCUUUUUUUGCUUGGAGGAAAAAAAUCAUCAUUGUUCAGAUGUUCUAUUGGACGGCUCAUAUCCAUCUUCUGAUUCAUCAGGUUGGCUAGAACUUGAUGAUACCCGGUAAUU
can-mir-f08a	AUCUGAGAUAGUGGUAUGAACUGC	AACGGUAUUUUCAUAAAGUAGAGUCUGGGGGUAAAGUGUACGCGGUCCAUACCACUACCUCAGAUGAAGUAGAGAGGUUGUUUCUGAUAGAUCCCGACUCAGGACAUAUAGCAGUAUAACAAAUAAAAAAACAUAAAAAACAAACCAUGAAAAUACCGUUAUAUAUCCUGAGUCGGGAUCUAUCAGAAACAACCUCUCUACUUCAUCUGAGAUAGUGGUAUGAACUGCGUACACUUUACCCCAGACUCUA
can-mir-f08a	AUCUGAGAUAGUGGUAUGAACUGC	ACGGUAUUUUCAUAAAGUAGAGUCUGGGGGUAAAGUGUACGCGGUCCAUACCACUACCUCAGAUGAAGUAGAGAGGUUGUUUCUGAUAGAUCCCGACUCAGGACAUAUAGCAGUAUAACAAAUAAAAAAACAUAAAAAACAAACCAUGAAAAUACCGUUAUAUAUCCUGAGUCGGGAUCUAUCAGAAACAACCUCUCUACUUCAUCUGAGAUAGUGGUAUGAACUGCGUACACUUUACCCCAGACUCUAC
can-mir-f08a	AUCUGAGAUAGUGGUAUGAACUGC	AUCGAAAACAGCUUCUCUACUUCAUCUGAGAUAGUGGUAUGAACUGCAUACAUUUUAUGUUAUGAACCCAACCAGUGAACCAACAUUAGACAACGAAGUAGAUGGGCUGGCCAUUCAAACUGAAGAAAUUGGGCCUGAGAAGCAGCCACGUAGGAGCAAUAGGCAGAAACAUGUCAAUAGGCUUUUGAAGGAUUAUAUAUGGCAACCGGGAUGAAGCACGUGUAUAUUAUGCAGUAUCUAGGAUAGAAGU
can-mir-f08a	AUCUGAGAUAGUGGUAUGAACUGC	GAAAAUACCGUUAUAUAUCCUGAGUCGGGAUCUAUCAGAAACAACCUCUCUACUUCAUCUGAGAUAGUGGUAUGAACUGCGUACACUUUACCCCAGACUCUACUCUAUGAAAAUACCGUUAUAUAUCCUGAGUCGGGAUCUAUCAGAAACAACCUCUCUACUUCAUCUGAGGUAGUUGUAUGAACGGCGUACGCUUUACCCCAGACUCCACUUUAUGAAAAUACACUGGGCAUGUAGUUGUAUGGUGAGA
can-mir-f08a	AUCUGAGAUAGUGGUAUGAACUGC	UCUAGCGGUGUGUUAUCUCAUUUUUGUUGUGUGCCUUUAUGUUUUCUAGUUGUUUGUUGGUUAUACUGUUAUCAGUCCUGAGCCAGGGGUGCAUCGAAAACAGCUUCUCUACUUCAUCUGAGAUAGUGGUAUGAACUGCAUACAUUUUAUGUUAUGAACCCAACCAGUGAACCAACAUUAGACAACGAAGUAGAUGGGCUGGCCAUUCAAACUGAAGAAAUUGGGCCUGAGAAGCAGCCACGUAGGAGCA
can-mir-f08a	AUCUGAGAUAGUGGUAUGAACUGC	UUUCAUAAAGUAGAGUCUGGGGGUAAAGUGUACGCGGUCCAUACCACUACCUCAGAUGAAGUAGAGAGGUUGUUUCUGAUAGAUCCCGACUCAGGACAUAUAGCAGUAUAACAAAUAAAAAAACAUAAAAAACAAACCAUGAAAAUACCGUUAUAUAUCCUGAGUCGGGAUCUAUCAGAAACAACCUCUCUACUUCAUCUGAGAUAGUGGUAUGAACUGCGUACACUUUACCCCAGACUCUACUCUAUGA
can-mir-f08a	AUCUGAGAUAGUGGUAUGAACUGC	UUUUCAUAAAGUAGAGUCUGGGGGUAAAGUGUACGCGGUCCAUACCACUACCUCAGAUGAAGUAGAGAGGUUGUUUCUGAUAGAUCCCGACUCAGGACAUAUAGCAGUAUAACAAAUAAAAAAACAUAAAAAACAAACCAUGAAAAUACCGUUAUAUAUCCUGAGUCGGGAUCUAUCAGAAACAACCUCUCUACUUCAUCUGAGAUAGUGGUAUGAACUGCGUACACUUUACCCCAGACUCUACUCUAUG
can-mir-f08b	AUCCGAGAUAGUGGUAUGGACUGC	UCAGGAACAGCCUCUCUACUUCAUCCGAGAUAGUGGUAUGGACUGCGUACGCUUUACCCUUCCCAGACCCAGUGUAUUCCCACAUAGUGGGGUCUGGGUAGGGUAGAGUGUACGCAGACCAUACCACUAUCUCAGAUGAAGUAGAGAGGUUGUUUCCGAUAGCUUAGGACCGAUAGUUGUUAACCAUAGUUCGAUGGUAUAUAUUUUUCUCACUUUUAUUUGUUUGGCGUGUCUCCGUUCAAGAAGGAAA
can-mir-f09	UGUCACAGAGGAUUAUUUGGA	CAAUUAAUCCGAACUGUUUCUCUAUGACAUCAGGAUGGAUACAGAUAAUCAUGUAUUUGUAUCGUGGGACGAACAUGCUGUUCGCAAGGGAUGGCCCGUCGUGUUGUGCACUACUACUUUAAGGAUUCAUUAGGGGAUCCAAAUAAUCCUUUGUGACAACAUAUAUCGUGUGCAUAUACUAUGUGCCUUUGCACAUGGUAUAUGUUGUCACAGAGGAUUAUUUGGAUGCCUUUGGGCGUACAACUGCUAU
can-mir-f09	UGUCACAGAGGAUUAUUUGGA	UCAUUAGGGGAUCCAAAUAAUCCUUUGUGACAACAUAUAUCGUGUGCAUAUACUAUGUGCCUUUGCACAUGGUAUAUGUUGUCACAGAGGAUUAUUUGGAUGCCUUUGGGCGUACAACUGCUAUAAAUUCUGAAACUAAGUGGCGUUCAAGACGAGAUGUAGUGGAAUGACUCACAUUUUUUAUUUCAAGGCAUCACCGAUCACCUAUUUCAAGUAUGUAUAAUCAUGUAGCUGUCUAAGAUUUCAGUUA
can-mir-f09	UGUCACAGAGGAUUAUUUGGA	UUUAAGGAUUCAUUAGGGGAUCCAAAUAAUCCUUUGUGACAACAUAUAUCGUGUGCAUAUACUAUGUGCCUUUGCACAUGGUAUAUGUUGUCACAGAGGAUUAUUUGGAUGCCUUUGGGCGUACAACUGCUAUAAAUUCUGAAACUAAGUGGCGUUCAAGACGAGAUGUAGUGGAAUGACUCACAUUUUUUAUUUCAAGGCAUCACCGAUCACCUAUUUCAAGUAUGUAUAAUCAUGUAGCUGUCUAAGA
can-mir-f10a	AUCCUUUGUAGCUGACGUGGCACC	ACUAAAUUUUGGGUAUUUUUGUAAUCCUUUGUAGCUGACGUGGCACCUUGGGCAUGACCCUCAUUUUAUGUAAUAAAGUUGUCACGUCAGCACAAAAGGAUGACAAAAAUACG
can-mir-f10a	AUCCUUUGUAGCUGACGUGGCACC	ACUAAAUUUUGGGUAUUUUUGUAAUCCUUUGUAGCUGACGUGGCACCUUGGGCAUGACCCUCAUUUUAUGUAAUAAAGUUGUCACGUCAGCACAAAAGGAUGACAAAAAUACGCU
can-mir-f10a	AUCCUUUGUAGCUGACGUGGCACC	ACUAAAUUUUGGGUAUUUUUGUAAUCCUUUGUAGCUGACGUGGCACCUUGGGCAUGACCCUCAUUUUAUGUAAUAAAGUUGUCACGUCAGCACAAAAGGAUGACAAAAAUACGCUAAGAAAAUU
can-mir-f10a	AUCCUUUGUAGCUGACGUGGCACC	ACUAAAUUUUGGGUAUUUUUGUAAUCCUUUGUAGCUGACGUGGCACCUUGGGCAUGACCCUCAUUUUAUGUAAUAAAGUUGUCACGUCAGCACAAAAGGAUGACAAAAAUACGCUAAGAAAAUUGA
can-mir-f10a	AUCCUUUGUAGCUGACGUGGCACC	ACUAAAUUUUGGGUAUUUUUGUAAUCCUUUGUAGCUGACGUGGCACCUUGGGCAUGACCCUCAUUUUAUGUAAUAAAGUUGUCACGUCAGCACAAAAGGAUGACAAAAAUACGCUAAGAAAAUUGAGUUCAAUAGGGUAAUAGAACCCCUGCGAAGUAGCAAUGUGUCAUAGCAACUUUAACCAUGGUUCGAGGGUACUGGAUGCUUAUCUCGCUUCAAUAUUAUAAAGUAAACUUAUUGUGUACUGCAA
can-mir-f10a	AUCCUUUGUAGCUGACGUGGCACC	CUAAAUUUUGGGUAUUUUUGUAAUCCUUUGUAGCUGACGUGGCACCUUGGGCAUGACCCUCAUUUUAUGUAAUAAAGUUGUCACGUCAGCACAAAAGGAUGACAAAAAUACG
can-mir-f10a	AUCCUUUGUAGCUGACGUGGCACC	CUAAAUUUUGGGUAUUUUUGUAAUCCUUUGUAGCUGACGUGGCACCUUGGGCAUGACCCUCAUUUUAUGUAAUAAAGUUGUCACGUCAGCACAAAAGGAUGACAAAAAUACGCUAAGAAAAUUGAGUUCAAUAGGGUAAUAGAACCCCUGCGAAGUAGCAAUGUGUCAUAGCAACUUUAACCAUGGUUCGAGGGUACUGGAUGCUUAUCUCGCUUCAAUAUUAUAAAGUAAACUUAUUGUGUACUGCAAA
can-mir-f10a	AUCCUUUGUAGCUGACGUGGCACC	CUAAAUUUUGGGUAUUUUUGUAAUCCUUUGUAGCUGACGUGGCACCUUGGGCAUGACCCUCAUUUUAUGUAAUAAAGUUGUCACGUCAGCACAAAAGGAUGACAAAAAUACGCUAAGAAAAUUGAGUUCAAUGGGGUAAUAGAACCCCUGCGAAGUAGCAAUGUGUCAUAGCAACUUUAACCAUGGUUCGAGGGUACUGGAUGCUUAUCUCGCUUCAAUAUUAUAAAGUAAACUUAUUGUGUACUGCAAA
can-mir-f10a	AUCCUUUGUAGCUGACGUGGCACC	GAACUAUAUGACCAAAUUUGCUACGACACACUCCAAUUUCACGGGGUGAAGGGGUCCUAUUACGCCCUGAACUAAAUUUUGGGUAUUUUUGUAAUCCUUUGUAGCUGACGUGGCACCUUGGGCAUGACCCUCAUUUUAUGUAAUAAAGUUGUCACGUCAGCACAAAAGGAUGACAAAAAUACGCUAAGAAAAUUGAGUUCAAUAGGGUAAUAGAACCCCUGCGAAGUAGCAAUGUGUCAUAGCAACUUUA
can-mir-f10a	AUCCUUUGUAGCUGACGUGGCACC	GUGAAGGGGUCCUAUUACGCCCUGAACUAAAUUUUGGGUAUUUUUGUAAUCCUUUGUAGCUGACGUGGCACCUUGGGCAUGACCCUCAUUUUAUGUAAUAAAGUUGUCACGUCAGCACAAAAGGAUGACAAAAAUACGCUAAGAAAAUUGAGUUCAAUAGGGUAAUAGAACCCCUGCGAAGUAGCAAUGUGUCAUAGCAACUUUAACCAUGGUUCGAGGGUACUGGAUGCUUAUCUCGCUUCAAUAUUAU
can-mir-f10a	AUCCUUUGUAGCUGACGUGGCACC	UCCUAUUACGCCCUGAACUAAAUUUUGGGUAUUUUUGUAAUCCUUUGUAGCUGACGUGGCACCUUGGGCAUGACCCUCAUUUUAUGUAAUAAAGUUGUCACGUCAGCACAAAAGGAUGACAAAAAUACGCUAAGAAAAUUGAGUUCAAUAGGGUAAUAGAACCCCUGCGAAGUAGCAAUGUGUCAUAGCAACUUUAACCAUGGUUCGAGGGUACUGGAUGCUUAUCUCGCUUCAAUAUUAUAAAGUAAAC
can-mir-f10a	AUCCUUUGUAGCUGACGUGGCACC	UGAACUAUAUGACCAAAUUUGCUACGACACACUCCAAUUUCACGGGGUGAAGGGGUCCUAUUACGCCCUGAACUAAAUUUUGGGUAUUUUUGUAAUCCUUUGUAGCUGACGUGGCACCUUGGGCAUGACCCUCAUUUUAUGUAAUAAAGUUGUCACGUCAGCACAAAAGGAUGACAAAAAUACGCUAAGAAAAUUGAGUUCAAUAGGGUAAUAGAACCCCUGCGAAGUAGCAAUGUGUCAUAGCAACUUU
can-mir-f10b	AGCCUUUUUAGCUGACGUGGAACC	UGCUGAUGUAACAUCUUUUAUCAGCCUUUUUAGCUGACGUGGAACCUUUGAUGUGAGCUAUGUAAUAAAAGUGUCAUGUCAGCACAAAAGGGUGCCAGGAGAGUAAUAGGAUCUCUGUGAAGUUAGAGCGUGUCGUAGCAACUUUGACCAUAGUUCGAGGGGGUAUUGGAUGCUUUAUCUCUUUAAAUUAUAAUAGGUAUGUCACACAAAGUGUAUGGUAGAUAGGAGUGGUCAUAAAUCAUCGAAAAUC
can-mir-f10c	AACCUUUUUAGCUGACGUCGCACC	AGCUGACGUGGCGUCUUUUGUCAACCUUUUUAGCUGACGUCGCACCUUUGACCUUUGACGUGGACCUCAUUUUAUGUAAUAAAGGUGUCACGUCAGCACAAAAGGGUGACAAAAAUAUGCUAAAAUUGAGUUGGAGUGUGUCGUAGCAACUUUGACCAUAGUUCGGGGGUACUGGAUGUUUAUCUGUAUUCUUUAUUCAGAUUCAUUUUGUUCCAAUAUUAAUCUUUUUUUGUUGAUUUGGUUCUAGGCU
can-mir-f11	AUGAAAUUGUUGAAGAGCCCGAGC	AAUAAAAUAAGGAAUAAAUUGUCAAAAGACAACACACUAAAAAAACUUAAAAACAUUUCAACCUUGUAGCCCAACACUCCAAAAGAAACUUGAUAGAAGAGAAAUUGGUAAAACCUAAGUUGCUUGGACUCUUCAAAAAUGUGGUUGCACAUGUAUCGGAUCCUUAAAAAAUACACUACUUUUGAAGGAUCCAACAUGCAUUCAAUGAAAUUGUUGAAGAGCCCGAGCAACAUAGGGUAAAACUAGCUAG
can-mir-f11	AUGAAAUUGUUGAAGAGCCCGAGC	AAUAAAAUAAGGAAUAAAUUGUCAAAAGACAACACACUAAAAAAACUUAAAAACAUUUCAACCUUGUAGCCCAACACUCCAAAAGAAACUUGAUAGAAGAGAAAUUGGUAAUACCUAAGUUGCUUGGACUCUUCAAAAAUGUGGUUGCACAUGUAUCGGAUCCUAAAAAAAUACACUACUUUUGAAGGAUCCAACAUGCAUUCAAUGAAAUUGUUGAAGAGCCCGAGCAACAUAGGGUAAAACUAGCUAG
can-mir-f12	GAGGACAUGACCCUGGAUAGGAAA	ACAUGGAGCAGUUACAGCUGACUGAGGACAUGACCCUGGAUAGGAAAAUAUGGAAGAAAAACAUUAGGAUAGAGGGCUAAGGGGGUGGUUGAGUUGUAGUCAGUAGGUAGGGGAAUUGUGGUGUCCUUUGUUUGGCAAUGUACUUGUUUGUGGAUGUCGUAUCUAUGUUAUUUUAUCAUGUUCUAUGCUUUUGAUGUUUUUGUAUGCUGCCUUUUAUCUUGAACUGGGGGUCUAUCGGAAACAGUCUCUC
can-mir-f12	GAGGACAUGACCCUGGAUAGGAAA	ACGGAUGCCCCAGUUCGUAGUUAUGAGAGGUUGGCCUUGGAAGGUUUCAAGCGGGGUAGAGGUAGACUGAAGAAAUACUGGAGAGAAGUGAUUAGACGUGACAUGGAGCAGUUACAGCUGACUGAGGACAUGACCCUGGAUAGGAAAAUAUGGAAGAAAAACAUUAGGAUAGAGGGCUAAGGGGGUGGUUGAGUUGUAGUCAGUAGGUAGGGGAAUUGUGGUGUCCUUUGUUUGGCAAUGUACUUGUUUG
can-mir-f12	GAGGACAUGACCCUGGAUAGGAAA	AGGUUUCAAGCGGGGUAGAGGUAGACUGAAGAAAUACUGGAGAGAAGUGAUUAGACGUGACAUGGAGCAGUUACAGCUGACUGAGGACAUGACCCUGGAUAGGAAAAUAUGGAAGAAAAACAUUAGGAUAGAGGGCUAAGGGGGUGGUUGAGUUGUAGUCAGUAGGUAGGGGAAUUGUGGUGUCCUUUGUUUGGCAAUGUACUUGUUUGUGGAUGUCGUAUCUAUGUUAUUUUAUCAUGUUCUAUGCUUU
can-mir-f12	GAGGACAUGACCCUGGAUAGGAAA	ANNNNNNNNNNUUCACAAUUCGAAAACUCCAAAAAGAUUUUUUUUAGGGGCUUUUUAUAAAACAAAAAUUUCAAAAAAGGUGGUAGAAGUUUUGUACAUUUCAUUUAACGAAAAUANNNNNNNNNNUUCCUAUCCAGGGUCAUGUCCUCAGUCAGCUAUAACUGCUCCAUGAUUAGACUUGACAUGGAGAAUUUACAACUGAUUGAGGACAUGACCCUGGAUAGGAAAAUANNNNNNNNNNGGAGUCAUA
can-mir-f12	GAGGACAUGACCCUGGAUAGGAAA	GAUGAAGAGGAGCACGGAUGCCCUAGUGAGGAGGUGUGAGAGGUUGCUAGGGAUGGUUUCAAGAAAGUUAGAGGUAGACCGAAGAAAUAUUGGGGGAGAGGUGAUUAGACAUAAUAUGAAGCAUCUCCAGCUUACCGAGGACAUGACCCUGGAUAGGAAAUUUUAGAAGAGGCGGAUUAGGGUAGAAGAUUAGUCUGAGUUUAGGAUAUUGUAUCUUUUGGUGUGUUUCUUAGAGUAUCUUGCUUAUGGU
can-mir-f12	GAGGACAUGACCCUGGAUAGGAAA	GUUUCUUUUUUUAUCAUUUAAUUUUUUAUUUUGAUUUUUUUUUUCCUGUUUUUCCUCCAUAUCUUCCUACUGACUACAACUCAACCACACCCUUAGCUCUUUAUCCUAAUAUUUUUCCUCCAUAUCUUCCUAUCCAGGGUCAUGUCCUCAGUCAGCUAUAACUGCUCCAUGAUUAGACGUGACAUGGAGAAUUUACAACUGAUUGAGGACAUGACCCUGGAUAGGAAAAUAUGGAGGAAAAAUAUUAGGA
can-mir-f12	GAGGACAUGACCCUGGAUAGGAAA	UAUGAAGCAUCUCCAGCUUACCGAGGACAUGACCCUGGAUAGGAAAUUUUAGAAGAGGCGGAUUAGGGUAGAAGAUUAGUCUGAGUUUAGGAUAUUGUAUCUUUUGGUGUGUUUCUUAGAGUAUCUUGCUUAUGGUACUAUUGGAUAUGCUAAUUUCUUUUGUAUCUUGUUCUUUCCUAUUCCUACUAUUAAUAUACCCUAUCUUGUAUCUUGUUCUUUUACUGUUCCUAAUAUUACUAUUUCUUAUUGU
can-mir-f12	GAGGACAUGACCCUGGAUAGGAAA	UCGUUUCUUUUUUUAUCAUUUAAUUUUUUAUUUUGAUUUUUUUUUCCUGUUUUUCCUCCAUAUCUUCCUACUGACUACAACUCAACCACACCCUUAGCUCUCUAUCCUAAUAUUUUUUCUCCAUAUCUUCCUAUCCAGGUCAUGUCCUCAGUCAGCUAUAACUGCUCCAUGAUUAGACGUGACAUGGAGAAUUUACAACUGAUUGAGGACAUGACCCUGGAUAGGAAAAUAUGGAGGAAAAACAUUAGGA
can-mir-f12	GAGGACAUGACCCUGGAUAGGAAA	UUCUUUUUUUAUCAUUUAAUUUUUUAUUUUGAUUUUUUUUUUCCUGUUUUUCCUCCAUAUCUUCCUACUGACUACAACUCAACCACACCCUUAGCUCUUUAUCCUAAUAUUUUUCCUCCAUAUCUUCCUAUCCAGGGUCAUGUCCUCAGUCAGCUAUAACUGCUCCAUGAUUAGACGUGACAUGGAGAAUUUACAACUGAUUGAGGACAUGACCCUGGAUAGGAAAAUAUGGAGGAAAAAUAUUAGGAUA
can-mir-f12	GAGGACAUGACCCUGGAUAGGAAA	UUUCUUUUUUUAUCAUUUAAUUUUUUAUUUUGAUUUUUUUUUUCCUGUUUUUCCUCCAUAUCUUCCUACUGACUACAACUCAACCACACCCUUAGCUCUUUAUCCUAAUAUUUUUCCUCCAUAUCUUCCUAUCCAGGGUCAUGUCCUCAGUCAGCUAUAACUGCUCCAUGAUUAGACGUGACAUGGAGAAUUUACAACUGAUUGAGGACAUGACCCUGGAUAGGAAAAUAUGGAGGAAAAAUAUUAGGAU
can-mir-f13	UAGGAGGAGGAGCUGUAAGGGC	AAUAACGAUUUUUAUCACGAUGUGUUCACUGUAGGCCUUGAUGGCUGCUACAGUCGUGGAGGUGGAAGGAAUAGCAGAGAUUUCUUCUCCGGGAAAGGAAAUAGGUUCUUGGCGAUGAUCAGUCGUAAUGCUGAUAGGAGGAGGAGCUGUAAGGGCCUUUGGUGAGGCCGAUUGCAGAACUUGUUCUGUCAGAACAUGUAGUUCGACCUGAUCAAGUCUGCCUUUAAGGUUUUUGAUUUCUCCUUUCAGU
can-mir-f13	UAGGAGGAGGAGCUGUAAGGGC	AGAUGAUCAGUCGGGAUGCUGAUAGGAGGAGGAGCUGUAAGGGCCUUUGGUGAGGCCGAUUGUAGUACUUGUUCUGUCAAAACAUGUAGUUCGACUUGAUCAAGUCUGCCCUUAAGGUUUUUGAUUUCUCCUUUCAGUAUGGAGAUUUCACCCUUAAGAUCUGCUAUGGAAGGUUCAGAAGGCGGGUUGAAUUUAGCCAUAACUCUAGUCAUAGAGAAAGGCUGAACAAUUGGUUUUGGUUUGGAGGUGC
can-mir-f13	UAGGAGGAGGAGCUGUAAGGGC	AGAUGAUCAGUUGGAAUGCUGAUAGGAGGAGGAGCUGUAAGGGCUUUUGGUGAGGCCGACUGUAGUACUUGUUCUGUCAAAACAUGUAGUUCGACCUGAUCAAGUCUACCUUUAAGGGUUUUGAUUUCUCCUUUCAGAACGGAGAUUUCACUUUUAAGUUCUGCUAUUGAAGGUUCUGAAGGUGGGUUGAAUUUAGCCAUAACCCUAGUCAUAGAGAAAGGCUGAACAAUUGGUUUUGGUUUGGAGGUGC
can-mir-f13	UAGGAGGAGGAGCUGUAAGGGC	AGAUGAUCCGUCGGAAUGCUGAUAGGAGGAGGAGCUGUAAGGGCCUUUGGGGAGGCUGAUUGUAGUACUUGUUCUGUCAAAACAUGUAGUUCGACCUGAUCAAGUCUAACCUUAAGGUUUUAGAUUUCUCCUUUCAGUAUGGAGAUUUCACCCUUAAGUUCUGCUAUGGAAGGUUCAGAAGGCGGGUUGAAUUUAGCCAUAACUCUAGUCAUAGAGAAAGGCUGAACAAUUGGUUUUGGUUUGGAGGUGC
can-mir-f13	UAGGAGGAGGAGCUGUAAGGGC	AUCAGUCGGAAUGCUGAUAGGAGGAGGAGCUGUAAGGGCCUUUGGUGUUGCCGAUUGUAGAACUUGUUCUGUCAGAACAUGUAGUUCAACCUGAUCAAGUCGACCCUUAAGGUUUUUGAUUUCUCCUUUCAGUACGGAGAUUUCUCCCUUAAGAUCUGAUAUCGACGGUUCGGAAGGCGGGUUAAAUUUAGCCAUAACUCUAGUCAUAGAGAAAGGCUGAAUAAUUGGUUUUGGUUUGGAGGUGCUUUCA
can-mir-f13	UAGGAGGAGGAGCUGUAAGGGC	AUGGCGGCUACCGCUUUGGAGGUAGAAGGAGUAGCAGAGAUUUCUUCUCCGGGAAAGAGAAUGGGUUCUUGGAGAUGAUCAGUUGGAAUGCUGAUAGGAGGAGGAGCUGUAAGGGCUUUUGGUGAGGCCGACUGUAGUACUUGUUCUGUCAAAACAUGUAGUUCGACCUGAUCAAGUCUACCUUUAAGGGUUUUGAUUUCUCCUUUCAGAACGGAGAUUUCACUUUUAAGUUCUGCUAUUGAAGGUUCUG
can-mir-f13	UAGGAGGAGGAGCUGUAAGGGC	AUUGUUAAUAACGAUUUUUAUCACGAUGUGUUCACUGUAGGCCUUAAUGGCUGCUACAGCUUUGGAGGUAGAAGGAAUAGCAGAGCUUUCUUCUCCGGGAAAGGGAAUAGGUUCUUUGAGAUGAUCCGUCGGAAUGCUGAUAGGAGGAGGAGCUGUAAGGGCCUUUGGGGAGGCUGAUUGUAGUACUUGUUCUGUCAAAACAUGUAGUUCGACCUGAUCAAGUCUAACCUUAAGGUUUUAGAUUUCUCCU
can-mir-f13	UAGGAGGAGGAGCUGUAAGGGC	AUUGUUAAUAACGAUUUUUAUCACGAUGUGUUCACUGUAGGCCUUGAUGGCUGCUACAGUCGUGGAGGUGGAAGGAAUAGCAGAGAUUUCUUCUCCGGGAAAGGAAAUAGGUUCUUGGCGAUGAUCAGUCGUAAUGCUGAUAGGAGGAGGAGCUGUAAGGGCCUUUGGUGAGGCCGAUUGCAGAACUUGUUCUGUCAGAACAUGUAGUUCGACCUGAUCAAGUCUGCCUUUAAGGUUUUUGAUUUCUCCU
can-mir-f13	UAGGAGGAGGAGCUGUAAGGGC	CAAAGUCAUUGUUAAUAACGAUUUUUACCGCAAUGUGCUCACUGUGAGCCUUAAUGGCGGCUACCGCUUUGGAGGUAGAAGGAGUAGCAGAGAUUUCUUCUCCGGGAAAGAGAAUGGGUUCUUGGAGAUGAUCAGUUGGAAUGCUGAUAGGAGGAGGAGCUGUAAGGGCUUUUGGUGAGGCCGACUGUAGUACUUGUUCUGUCAAAACAUGUAGUUCGACCUGAUCAAGUCUACCUUUAAGGGUUUUGAU
can-mir-f13	UAGGAGGAGGAGCUGUAAGGGC	CAGUCGGAAUGCUGAUAGGAGGAGGAGCUGUAAGGGCCUUUGGUGUUGCCGAUUGUAGAACUUGUUCUGUCAGAACAUGUAGUUCAACCUGAUCAAGUCGACCCUUAAGGUUUUUGAUUUCUCCUUUCAGUACGGAGAUUUCUCCCUUAAGAUCUGAUAUCGACGGUUCGGAAGGCGGGUUAAAUUUAGCCAUAACUCUAGUCAUAGAGAAAGGCUGAAUAAUUGGUUUUGGUUUGGAGGUGCUUUCAUC
can-mir-f13	UAGGAGGAGGAGCUGUAAGGGC	CGAUGAUCAGUCGGAAUGCUGAUAGGAGGAGGAGCUGUAAGGGCCUUUGGUGUUGCCGAUUGUAGAACUUGUUCUGUCAGAACAUGUAGUUCAACCUGAUCAAGUCGACCCUUA
can-mir-f13	UAGGAGGAGGAGCUGUAAGGGC	GAGAUGAUCAGUCGGGAUGCUGAUAGGAGGAGGAGCUGUAAGGGCCUUUGGUGAGGCCGAUUGUAGUACUUGUUCUGUCAAAACAUGUAGUUCGACUUGAUCAAGUCUGCCCUUAAGGUUUUUGAUUUCUCCUUUCAGUAUGGAGAUUUCACCCUUAAGAUCUGCUAUGGAAGGUUCAGAAGGCGGGUUGAAUUUAGCCAUAACUCUAGUCAUAGAGAAAGGCUGAACAAUUGGUUUUGGUUUGGAGGUG
can-mir-f13	UAGGAGGAGGAGCUGUAAGGGC	GAGAUGAUCAGUUGGAAUGCUGAUAGGAGGAGGAGCUGUAAGGGCUUUUGGUGAGGCCGACUGUAGUACUUGUUCUGUCAAAACAUGUAGUUCGACCUGAUCAAGUCUACCUUUAAGGGUUUUGAUUUCUCCUUUCAGAACGGAGAUUUCACUUUUAAGUUCUGCUAUUGAAGGUUCUGAAGGUGGGUUGAAUUUAGCCAUAACCCUAGUCAUAGAGAAAGGCUGAACAAUUGGUUUUGGUUUGGAGGUG
can-mir-f13	UAGGAGGAGGAGCUGUAAGGGC	GAGAUGAUCCGUCGGAAUGCUGAUAGGAGGAGGAGCUGUAAGGGCCUUUGGGGAGGCUGAUUGUAGUACUUGUUCUGUCAAAACAUGUAGUUCGACCUGAUCAAGUCUAACCUUAAGGUUUUAGAUUUCUCCUUUCAGUAUGGAGAUUUCACCCUUAAGUUCUGCUAUGGAAGGUUCAGAAGGCGGGUUGAAUUUAGCCAUAACUCUAGUCAUAGAGAAAGGCUGAACAAUUGGUUUUGGUUUGGAGGUG
can-mir-f13	UAGGAGGAGGAGCUGUAAGGGC	GCGAUGAUCAGUCGGAAUGCUGAUAGGAGGAGGAGCUGUAAGGGCCUUUGGUGUUGCCGAUUGUAGAACUUGUUCUGUCAGAACAUGUAGUUCAACCUGAUCAAGUCGACCCUUAAGGUUUUUGAUUUCUCCUUUCAGUACGGAGAUUUCUCCCUUAAGAUCUGAUAUCGACGGUUCGGAAGGCGGGUUAAAUUUAGCCAUAACUCUAGUCAUAGAGAAAGGCUGAAUAAUUGGUUUUGGUUUGGAGGUG
can-mir-f13	UAGGAGGAGGAGCUGUAAGGGC	GGAGAUGAUCAGUUGGAAUGCUGAUAGGAGGAGGAGCUGUAAGGGCUUUUGGUGAGGCCGACUGUAGUACUUGUUCUGUCAAAACAUGUAGUUCGACCUGAUCAAGUCUACCUUUAAGGGUUUUGAUUUCUCCUUUCAGAACGGAGAUUUCACUUUUAAGUUCUGCUAUUGAAGGUUCUGAAGGUGGGUUGAAUUUAGCCAUAACCCUAGUCAUAGAGAAAGGCUGAACAAUUGGUUUUGGUUUGGAGGU
can-mir-f13	UAGGAGGAGGAGCUGUAAGGGC	GGCGAUGAUCAGUCGGAAUGCUGAUAGGAGGAGGAGCUGUAAGGGCCUUUGGUGUUGCCGAUUGUAGAACUUGUUCUGUCAGAACAUGUAGUUCAACCUGAUCAAGUCGACCCUUAAGGUUUUUGAUUUCUCCUUUCAGUACGGAGAUUUCUCCCUUAAGAUCUGAUAUCGACGGUUCGGAAGGCGGGUUAAAUUUAGCCAUAACUCUAGUCAUAGAGAAAGGCUGAAUAAUUGGUUUUGGUUUGGAGGU
can-mir-f13	UAGGAGGAGGAGCUGUAAGGGC	GGCGAUGAUCAGUCGUAAUGCUGAUAGGAGGAGGAGCUGUAAGGGCCUUUGGUGAGGCCGAUUGCAGAACUUGUUCUGUCAGAACAUGUAGUUCGACCUGAUCAAGUCUGCCUUUAAG
can-mir-f13	UAGGAGGAGGAGCUGUAAGGGC	GGUAGAAGGAAUAGCAGAGCUUUCUUCUCCGGGAAAGGGAAUAGGUUCUUUGAGAUGAUCCGUCGGAAUGCUGAUAGGAGGAGGAGCUGUAAGGGCCUUUGGGGAGGCUGAUUGUAGUACUUGUUCUGUCAAAACAUGUAGUUCGACCUGAUCAAGUCUAACCUUAAGGUUUUAGAUUUCUCCUUUCAGUAUGGAGAUUUCACCCUUAAGUUCUGCUAUGGAAGGUUCAGAAGGCGGGUUGAAUUUAGCC
can-mir-f13	UAGGAGGAGGAGCUGUAAGGGC	UCUUUGAGAUGAUCCGUCGGAAUGCUGAUAGGAGGAGGAGCUGUAAGGGCCUUUGGGGAGGCUGAUUGUAGUACUUGUUCUGUCAAAACAUGUAGUUCGACCUGAUCAAGUCUAACCUUAAGGUUUUAGAUUUCUCCUUUCAGUAUGGAGAUUUCACCCUUAAGUUCUGCUAUGGAAGGUUCAGAAGGCGGGUUGAAUUUAGCCAUAACUCUAGUCAUAGAGAAAGGCUGAACAAUUGGUUUUGGUUUGG
can-mir-f13	UAGGAGGAGGAGCUGUAAGGGC	UGAGAUGAUCAGUCGGGAUGCUGAUAGGAGGAGGAGCUGUAAGGGCCUUUGGUGAGGCCGAUUGUAGUACUUGUUCUGUCAAAACAUGUAGUUCGACUUGAUCAAGUCUGCCCUUAAGGUUUUUGAUUUCUCCUUUCAGUAUGGAGAUUUCACCCUUAAGAUCUGCUAUGGAAGGUUCAGAAGGCGGGUUGAAUUUAGCCAUAACUCUAGUCAUAGAGAAAGGCUGAACAAUUGGUUUUGGUUUGGAGGU
can-mir-f13	UAGGAGGAGGAGCUGUAAGGGC	UGAGAUGAUCCGUCGGAAUGCUGAUAGGAGGAGGAGCUGUAAGGGCCUUUGGGGAGGCUGAUUGUAGUACUUGUUCUGUCAAAACAUGUAGUUCGACCUGAUCAAGUCUAACCUUAAGGUUUUAGAUUUCUCCUUUCAGUAUGGAGAUUUCACCCUUAAGUUCUGCUAUGGAAGGUUCAGAAGGCGGGUUGAAUUUAGCCAUAACUCUAGUCAUAGAGAAAGGCUGAACAAUUGGUUUUGGUUUGGAGGU
can-mir-f13	UAGGAGGAGGAGCUGUAAGGGC	UGGAGAUGAUCAGUUGGAAUGCUGAUAGGAGGAGGAGCUGUAAGGGCUUUUGGUGAGGCCGACUGUAGUACUUGUUCUGUCAAAACAUGUAGUUCGACCUGAUCAAGUCUACCUUUAAGGGUUUUGAUUUCUCCUUUCAGAACGGAGAUUUCACUUUUAAGUUCUGCUAUUGAAGGUUCUGAAGGUGGGUUGAAUUUAGCCAUAACCCUAGUCAUAGAGAAAGGCUGAACAAUUGGUUUUGGUUUGGAGG
can-mir-f13	UAGGAGGAGGAGCUGUAAGGGC	UGGAGGUAGAAGGAAUAGCAGAGCUUUCUUCUCCGGGAAAGGGAAUAGGUUCUUUGAGAUGAUCCGUCGGAAUGCUGAUAGGAGGAGGAGCUGUAAGGGCCUUUGGGGAGGCUGAUUGUAGUACUUGUUCUGUCAAAACAUGUAGUUCGACCUGAUCAAGUCUAACCUUAAGGUUUUAGAUUUCUCCUUUCAGUAUGGAGAUUUCACCCUUAAGUUCUGCUAUGGAAGGUUCAGAAGGCGGGUUGAAUUU
can-mir-f13	UAGGAGGAGGAGCUGUAAGGGC	UGGCGAUGAUCAGUCGGAAUGCUGAUAGGAGGAGGAGCUGUAAGGGCCUUUGGUGUUGCCGAUUGUAGAACUUGUUCUGUCAGAACAUGUAGUUCAACCUGAUCAAGUCGACCCUUA
can-mir-f13	UAGGAGGAGGAGCUGUAAGGGC	UGGCGAUGAUCAGUCGUAAUGCUGAUAGGAGGAGGAGCUGUAAGGGCCUUUGGUGAGGCCGAUUGCAGAACUUGUUCUGUCAGAACAUGUAGUUCGACCUGAUCAAGUCUGCCUUUAAG
can-mir-f13	UAGGAGGAGGAGCUGUAAGGGC	UUGAGAUGAUCAGUCGGGAUGCUGAUAGGAGGAGGAGCUGUAAGGGCCUUUGGUGAGGCCGAUUGUAGUACUUGUUCUGUCAAAACAUGUAGUUCGACUUGAUCAAGUCUGCCCUUAAGGUUUUUGAUUUCUCCUUUCAGUAUGGAGAUUUCACCCUUAAGAUCUGCUAUGGAAGGUUCAGAAGGCGGGUUGAAUUUAGCCAUAACUCUAGUCAUAGAGAAAGGCUGAACAAUUGGUUUUGGUUUGGAGG
can-mir-f13	UAGGAGGAGGAGCUGUAAGGGC	UUGAGAUGAUCCGUCGGAAUGCUGAUAGGAGGAGGAGCUGUAAGGGCCUUUGGGGAGGCUGAUUGUAGUACUUGUUCUGUCAAAACAUGUAGUUCGACCUGAUCAAGUCUAACCUUAAGGUUUUAGAUUUCUCCUUUCAGUAUGGAGAUUUCACCCUUAAGUUCUGCUAUGGAAGGUUCAGAAGGCGGGUUGAAUUUAGCCAUAACUCUAGUCAUAGAGAAAGGCUGAACAAUUGGUUUUGGUUUGGAGG
can-mir-f14	UCCAAGACAUGUCAUUUUGAACA	GUGAUAAAGUUAUUUGUGAUUGUCCAAGACAUGUCAUUUUGAACACUACUACUUCUUGAAUUUGAUGGUAAUGUGACAUGAUAUCUCAGUCAAAUUCAAGACUAAGAUGAUGCCACAUAUUCAAAUGAUGCGACAAAUUCCAAUCAAAUUCAAGAAGUUGUCAAAAGUCGUCAAGUGUCCAAAAUGACAUGUCUUGGUCAUUCAUAAACGAUCAUAUCACAUAGCAUUUGUGAUAUGCUUGAUGACUUAC
can-mir-f14	UCCAAGACAUGUCAUUUUGAACA	UAAGUCACCUAACUUAUCACAAAUGCUAUGUGAUAAAGUUAUUUGUGAUUGUCCAAGACAUGUCAUUUUGAACACUACUACUUCUUGAAUUUGAUGGUAAUGUGACAUGAUAUCUCAGUCAAAUUCAAGACUAAGAUGAUGCCACAUAUUCAAAUGAUGCGACAAAUUCCAAUCAAAUUCAAGAAGUUGUCAAAAGUCGUCAAGUGUCCAAAAUGACAUGUCUUGGUCAUUCAUAAACGAUCAUAUCACA
can-mir-f15	CAAUCGAGGAUCAAAAUGGAU	AAAAGGAACGCUUGUUAGAAGAUCUGACUGGAAGCUACUCUGGUGAACCCAAAGUCAUCCCAAUUGUCGGGAUGGGAGGCAUAGGUAAAACAACAUUAGCGAAAGAAGUUUACAAUCAUGAAUCAAUUCUACGCCGUUUUGAUGUUCGUGCCUGGGCUAUUGUAUCUCAACAGCACAACAUAAAGGAAAUUUUGCUGAGCCUUCUGCAAUCGAGGAUCAAAAUGGAUGACAUGGUUAAGACGAAAGAUGA
can-mir-f15	CAAUCGAGGAUCAAAAUGGAU	AAAAGGAACGCUUGUUAGAAGAUCUGACUGGAAGCUACUCUGGUGAACCCAAAGUCAUCCCAAUUGUCGGGAUGGGAGGCAUAGGUAAAACAACCUUAGCGAAAGAAGUUUACAAUCAUGAAUCAAUUCUACGCCGUUUUGAUGUUCGUGCCUGGGCUAUUGUAUCUCAACAGCACAACAUAAAGGAAAUUUUGCUGAGCCUUCUGCAAUCGAGGAUCAAAAUGGAUGACAAGGUUAAGACGAAAGAUGA
can-mir-f15	CAAUCGAGGAUCAAAAUGGAU	AAAGGAACGCUUGUUAGAAGAUCUGACUGGAAGCUACUCUGGUGAACCCAAAGUCAUCCCAAUUGUCGGGAUGGGAGGCAUAGGUAAAACAACAUUAGCGAAAGAAGUUUACAAUCAUGAAUCAAUUCUACGCCGUUUUGAUGUUCGUGCCUGGGCUAUUGUAUCUCAACAGCACAACAUAAAGGAAAUUUUGCUGAGCCUUCUGCAAUCGAGGAUCAAAAUGGAUGACAUGGUUAAGACGAAAGAUGAA
can-mir-f15	CAAUCGAGGAUCAAAAUGGAU	AAAGGAACGCUUGUUAGAAGAUCUGACUGGAAGCUACUCUGGUGAACCCAAAGUCAUCCCAAUUGUCGGGAUGGGAGGCAUAGGUAAAACAACCUUAGCGAAAGAAGUUUACAAUCAUGAAUCAAUUCUACGCCGUUUUGAUGUUCGUGCCUGGGCUAUUGUAUCUCAACAGCACAACAUAAAGGAAAUUUUGCUGAGCCUUCUGCAAUCGAGGAUCAAAAUGGAUGACAAGGUUAAGACGAAAGAUGAA
can-mir-f15	CAAUCGAGGAUCAAAAUGGAU	AAGGAACGCUUGUUAGAAGAUCUGACUGGAAGCUACUCUGGUGAACCCAAAGUCAUCCCAAUUGUCGGGAUGGGAGGCAUAGGUAAAACAACCUUAGCGAAAGAAGUUUACAAUCAUGAAUCAAUUCUACGCCGUUUUGAUGUUCGUGCCUGGGCUAUUGUAUCUCAACAGCACAACAUAAAGGAAAUUUUGCUGAGCCUUCUGCAAUCGAGGAUCAAAAUGGAUGACAAGGUUAAGACGAAAGAUGAAG
can-mir-f15	CAAUCGAGGAUCAAAAUGGAU	AGGAACGCUUGUUAGAAGAUCUGACUGGAAGCUACUCUGGUGAACCCAAAGUCAUCCCAAUUGUCGGGAUGGGAGGCAUAGGUAAAACAACCUUAGCGAAAGAAGUUUACAAUCAUGAAUCAAUUCUACGCCGUUUUGAUGUUCGUGCCUGGGCUAUUGUAUCUCAACAGCACAACAUAAAGGAAAUUUUGCUGAGCCUUCUGCAAUCGAGGAUCAAAAUGGAUGACAAGGUUAAGACGAAAGAUGAAGC
can-mir-f15	CAAUCGAGGAUCAAAAUGGAU	CAAAAGGAACGCUUGUUAGAAGAUCUGACUGGAAGCUACUCUGGUGAACCCAAAGUCAUCCCAAUUGUCGGGAUGGGAGGCAUAGGUAAAACAACAUUAGCGAAAGAAGUUUACAAUCAUGAAUCAAUUCUACGCCGUUUUGAUGUUCGUGCCUGGGCUAUUGUAUCUCAACAGCACAACAUAAAGGAAAUUUUGCUGAGCCUUCUGCAAUCGAGGAUCAAAAUGGAUGACAUGGUUAAGACGAAAGAUG
can-mir-f15	CAAUCGAGGAUCAAAAUGGAU	CUACGCCGUUUUGAUGUUCGUGCCUGGGCUAUUGUAUCUCAACAGCACAACAUAAAGGAAAUUUUGCUGAGCCUUCUGCAAUCGAGGAUCAAAAUGGAUGACAUGGUUAAGACGAAAGAUGAAGCAGAGCUAGCAGAUAUGCUGCAGAAAAGUUUAAAGAGAAAGAGGUACUUAAUUGUCUUGGAUGAUAUCUGGAGUUGUGAAGUGUGGGAUGGCGUGAGACGAUGCUUUCCAACUGAAGACAAUGCAG
can-mir-f15	CAAUCGAGGAUCAAAAUGGAU	GGAACGCUUGUUAGAAGAUCUGACUGGAAGCUACUCUGGUGAACCCAAAGUCAUCCCAAUUGUCGGGAUGGGAGGCAUAGGUAAAACAACAUUAGCGAAAGAAGUUUACAAUCAUGAAUCAAUUCUACGCCGUUUUGAUGUUCGUGCCUGGGCUAUUGUAUCUCAACAGCACAACAUAAAGGAAAUUUUGCUGAGCCUUCUGCAAUCGAGGAUCAAAAUGGAUGACAUGGUUAAGACGAAAGAUGAAGCA
can-mir-f15	CAAUCGAGGAUCAAAAUGGAU	UCAAUUCUACGCCGUUUUGAUGUUCGUGCCUGGGCUAUUGUAUCUCAACAGCACAACAUAAAGGAAAUUUUGCUGAGCCUUCUGCAAUCGAGGAUCAAAAUGGAUGACAAGGUUAAGACGAAAGAUGAAGCAGAGCUAGCAGAUAUGCUGCAGAAAAGUUUAAAGAGAAAGAGGUACUUAAUUGUCUUGGAUGAUAUCUGGAGUUGUGAAGUGUGGGAUGGCGUGAGACGAUGCUUUCCAACUGAAGACA
can-mir-f15	CAAUCGAGGAUCAAAAUGGAU	UCAAUUCUACGCCGUUUUGAUGUUCGUGCCUGGGCUAUUGUAUCUCAACAGCACAACAUAAAGGAAAUUUUGCUGAGCCUUCUGCAAUCGAGGAUCAAAAUGGAUGACAUGGUUAAGACGAAAGAUGAAGCAGAGCUAGCAGAUAUGCUGCAGAAAAGUUUAAAGAGAAAGAGGUACUUAAUUGUCUUGGAUGAUAUCUGGAGUUGUGAAGUGUGGGAUGGCGUGAGACGAUGCUUUCCAACUGAAGACA
can-mir-f16	UGCACGCAAGAUGGUCCGGACA	AAAAAGUUCAUCAGCGAAAAUUUGUAUCUGAAAAGUGAAAGCUGGCGAAUGAAAUGUGGAGUUAGUUGAGGUGCACGCAAGAUGGUCCGGACACCAUGGUUAUCAAUAAAAGAAGAAAGUGAAAGCUGGUGAAUGAUGUAGAAGAGGACAAGUGCAAAUGGCAAUAAGAUAUCAACCCACAUUUUUUGAUGAUACUGGUGUUUGGGCCAACUUAUGUGCAUCUCGACUAUUCCUUAGGGUACCCGCUACC
can-mir-f16	UGCACGCAAGAUGGUCCGGACA	AAUGAAAUGUGGAGGUAGUUGAGGUGCACGCAAGAUGGUCCGGACACCAUGGUUAUCAAUAAAAGAAGAAAGUGAAAGCUGGUGAAUGAUGUAGAAGAGGACAAGUGCAAAUGGCAAUAAGAUAUCAACCCACAUUUUUUGAUGAUACUGGUGUUUGGGCCAACUUAUGUGCAUCUCGACUAUUCCUUAGGGUACCCGCUACCUCUCAUCAGCACAGGAGCUGGUUGCUUUGCCCAUCAAGAUUUAGACA
can-mir-f16	UGCACGCAAGAUGGUCCGGACA	AAUGAAAUGUGGAGUUAGUUGAGGUGCACGCAAGAUGGUCCGGACACCAUGGUUAUCAAUAAAAGAAGAAAGUGAAAGCUGGUGAAUGAUGUAGAAGAGGACAAGUGCAAAUGGCAAUAAGAUAUCAACCCACAUUUUUUGAUGAUACUGGUGUUUGGGCCAACUUAUGUGCAUCUCGACUAUUCCUUAGGGUACCCGCUACCUCUCAUCAGCACAGGAGCUGGUUGCUUUGCCCAUCAAGAUUUAGACA
can-mir-f16	UGCACGCAAGAUGGUCCGGACA	AUUACGAAAAAGUUCAUCAGCGAAAAUUUGUAUCUGAAAAGUGAAAGCUGGCGAAUGAAAUGUGGAGGUAGUUGAGGUGCACGCAAGAUGGUCCGGACACCAUGGUUAUCAAUAAAAGAAGAAAGUGAAAGCUGGUGAAUGAUGUAGAAGAGGACAAGUGCAAAUGGCAAUAAGAUAUCAACCCACAUUUUUUGAUGAUACUGGUGUUUGGGCCAACUUAUGUGCAUCUCGACUAUUCCUUAGGGUACCC
can-mir-f16	UGCACGCAAGAUGGUCCGGACA	AUUACGAAAAAGUUCAUCAGCGAAAAUUUGUAUCUGAAAAGUGAAAGCUGGCGAAUGAAAUGUGGAGUUAGUUGAGGUGCACGCAAGAUGGUCCGGACACCAUGGUUAUCAAUAAAAGAAGAAAGUGAAAGCUGGUGAAUGAUGUAGAAGAGGACAAGUGCAAAUGGCAAUAAGAUAUCAACCCACAUUUUUUGAUGAUACUGGUGUUUGGGCCAACUUAUGUGCAUCUCGACUAUUCCUUAGGGUACCC
can-mir-f16	UGCACGCAAGAUGGUCCGGACA	GAAUGAAAUGUGGAGUUAGUUGAGGUGCACGCAAGAUGGUCCGGACACCAUGGUUAUCAAUAAAAGAAGAAAGUGAAAGCUGGUGAAUGAUGUAGAAGAGGACAAGUGCAAAUGGCAAUAAGAUAUCAACCCACAUUUUUUGAUGAUACUGGUGUUUGGGCCAACUUAUGUGCAUCUCGACUAUUCCUUAGGGUACCCGCUACCUCUCAUCAGCACAGGAGCUGGUUGCUUUGCCCAUCAAGAUUUAGAC
can-mir-f16	UGCACGCAAGAUGGUCCGGACA	UGAAAUGUGGAGGUAGUUGAGGUGCACGCAAGAUGGUCCGGACACCAUGGUUAUCAAUAAAAGAAGAAAGUGAAAGCUGGUGAAUGAUGUAGAAGAGGACAAGUGCAAAUGGCAAUAAGAUAUCAACCCACAUUUUUUGAUGAUACUGGUGUUUGGGCCAACUUAUGUGCAUCUCGACUAUUCCUUAGGGUACCCGCUACCUCUCAUCAGCACAGGAGCUGGUUGCUUUGCCCAUCAAGAUUUAGACAGA
can-mir-f16	UGCACGCAAGAUGGUCCGGACA	UGAAAUGUGGAGUUAGUUGAGGUGCACGCAAGAUGGUCCGGACACCAUGGUUAUCAAUAAAAGAAGAAAGUGAAAGCUGGUGAAUGAUGUAGAAGAGGACAAGUGCAAAUGGCAAUAAGAUAUCAACCCACAUUUUUUGAUGAUACUGGUGUUUGGGCCAACUUAUGUGCAUCUCGACUAUUCCUUAGGGUACCCGCUACCUCUCAUCAGCACAGGAGCUGGUUGCUUUGCCCAUCAAGAUUUAGACAGA
can-mir-f16	UGCACGCAAGAUGGUCCGGACA	UUCCAUUAUGUGUCAUUACGAAAAAGUUCAUCAGCGAAAAUUUGUAUCUGAAAAGUGAAAGCUGGCGAAUGAAAUGUGGAGGUAGUUGAGGUGCACGCAAGAUGGUCCGGACACCAUGGUUAUCAAUAAAAGAAGAAAGUGAAAGCUGGUGAAUGAUGUAGAAGAGGACAAGUGCAAAUGGCAAUAAGAUAUCAACCCACAUUUUUUGAUGAUACUGGUGUUUGGGCCAACUUAUGUGCAUCUCGACUAU
can-mir-f16	UGCACGCAAGAUGGUCCGGACA	UUCCAUUAUGUGUCAUUACGAAAAAGUUCAUCAGCGAAAAUUUGUAUCUGAAAAGUGAAAGCUGGCGAAUGAAAUGUGGAGUUAGUUGAGGUGCACGCAAGAUGGUCCGGACACCAUGGUUAUCAAUAAAAGAAGAAAGUGAAAGCUGGUGAAUGAUGUAGAAGAGGACAAGUGCAAAUGGCAAUAAGAUAUCAACCCACAUUUUUUGAUGAUACUGGUGUUUGGGCCAACUUAUGUGCAUCUCGACUAU
can-mir-f17a	ACCGAACCUGAAUCAAACCGACA	AACUUAUGGUUUGGUUUGAUUGGUUUGGCGUUAGAAAAAAAACCCGACCAUUCUUGAUUUGGUUUGGUUCUGACCAAAAAAAAGUCAAACCGAACCUGAAUCAAACCGACAUAAUAUAUAUAUAUAUAUAUAGUUUAACCCCACGUGUCUCGCACGUGUAACUUUUGAUUAUUUAAAAUUAGACGGUUUUGUCUAUUGUGAAAACUUAUAUAGAUAUUUAUAUAUAACUUUAUUAUAAAAAGUUAAAUAG
can-mir-f17a	ACCGAACCUGAAUCAAACCGACA	CUACAACUGUCUGAUUUUGAUAUGCACACUACAACUUAUACCUACAUUUAGGGGUGUACAGACCAAACCGUCAAGUCAAACCGAACCGACGAACCAAACCAAACCGCGAAAAAAAUCGACUUAUGGUUUGGUUUGAUUGGUUUGGCGUUAGAAAAAAAAUCGACCAUUCUUGGUUUGGUUUGAUGUUAACCAAAAAAAAGUCAUACCGAACCUGAAUCAAACCGACAUAAUAUAUAUAUAUAUAUAUAAU
can-mir-f17a	ACCGAACCUGAAUCAAACCGACA	GCUACAACUGUCUGAUUUUGAUAUGCACACUACAACUUAUACCUACAUUUAGGGGUGUACAGACCAAACCGUCAAGUCAAACCGAACCGACGAACCAAACCAAACCGCGAAAAAAAUCGACUUAUGGUUUGGUUUGAUUGGUUUGGCGUUAGAAAAAAAAUCGACCAUUCUUGGUUUGGUUUGAUGUUAACCAAAAAAAAGUCAUACCGAACCUGAAUCAAACCGACAUAAUAUAUAUAUAUAUAUAUAA
can-mir-f18	CCUCUUCGUCUACCUAUAGGGCCU	ACUAUCUAAAAUAUUGCAAAAAUGCCCUCUUCGUCUACCUAUAGGGCCUAGUUUGCCCUUUUAUUUAACAGAUUAAGUUAUUGAAGGACAUUGUAUGCCCAAUAGGUAGAUGGAGGGCAUUUUUGCACCAUUUUAGAUAGUUAAAGGGCAUUUUAGGCCCUUUUCUAUAUUUUCUAUNNNNNNNNNNNNNNNNNNNNNNNNNNNNNNNNNNNNNNNNNNNNNNNNNNNNNNNNNNNNNNNNNNNNNNNNN
can-mir-f18	CCUCUUCGUCUACCUAUAGGGCCU	ACUAUCUAAAAUGGUGUAAAAAUGCCCUCUUCGUCUACCUAUAGGGCCUAGUUUGCCCUUUUAUUUAACAGAUUAAGUUAUUGAAGGGCAUUUUAGGACCAAUAGAUAGAUGAAGGGCAUUUUUGGACCAUUUUAGAUAAUUGAANNNNNNNNNNNNNNNNNNNNNNNNNNNNNNNNNNNNNNNNNNNNNNNNNNNNNNNNNNNNNNNNNNNNNNNNNNNNNNNNNNNNNNNNNNNNNNNNNNNNNNNNN
can-mir-f18	CCUCUUCGUCUACCUAUAGGGCCU	AUCUAAAAUAUUGCAAAAAUGCCCUCUUCGUCUACCUAUAGGGCCUAGUUUGCCCUUUUAUUUAACAGAUUAAGUUAUUGAAGGACAUUGUAUGCCCAAUAGGUAGAUGGAGGGCAUUUUUGCACCAUUUUAGAUAGUUAAAGGGCAUUUUAGGCCCUUUUCUAUAUUUUCUAUNNNNNNNNNNNNNNNNNNNNNNNNNNNNNNNNNNNNNNNNNNNNNNNNNNNNNNNNNNNNNNNNNNNNNNNNNNNN
can-mir-f18	CCUCUUCGUCUACCUAUAGGGCCU	AUCUAAAAUGGUGUAAAAAUGCCCUCUUCGUCUACCUAUAGGGCCUAGUUUGCCCUUUUAUUUAACAGAUUAAGUUAUUGAAGGGCAUUUUAGGACCAAUAGAUAGAUGAAGGGCAUUUUUGGACCAUUUUAGAUAAUUGAANNNNNNNNNNNNNNNNNNNNNNNNNNNNNNNNNNNNNNNNNNNNNNNNNNNNNNNNNNNNNNNNNNNNNNNNNNNNNNNNNNNNNNNNNNNNNNNNNNNNNNNNNNNN
can-mir-f18	CCUCUUCGUCUACCUAUAGGGCCU	CUAUCUAAAAUGGUGUAAAAAUGCCCUCUUCGUCUACCUAUAGGGCCUAGUUUGCCCUUUUAUUUAACAGAUUAAGUUAUUGAAGGGCAUUUUAGGACCAAUAGAUAGAUGAAGGGCAUUUUUGGACCAUUUUAGAUAAUUGAANNNNNNNNNNNNNNNNNNNNNNNNNNNNNNNNNNNNNNNNNNNNNNNNNNNNNNNNNNNNNNNNNNNNNNNNNNNNNNNNNNNNNNNNNNNNNNNNNNNNNNNNNN
can-mir-f18	CCUCUUCGUCUACCUAUAGGGCCU	UAUCUAAAAUAUUGCAAAAAUGCCCUCUUCGUCUACCUAUAGGGCCUAGUUUGCCCUUUUAUUUAACAGAUUAAGUUAUUGAAGGACAUUGUAUGCCCAAUAGGUAGAUGGAGGGCAUUUUUGCACCAUUUUAGAUAGUUAAAGGGCAUUUUAGGCCCUUUUCUAUAUUUUCUAUNNNNNNNNNNNNNNNNNNNNNNNNNNNNNNNNNNNNNNNNNNNNNNNNNNNNNNNNNNNNNNNNNNNNNNNNNNN
can-mir-f18	CCUCUUCGUCUACCUAUAGGGCCU	UAUCUAAAAUGGUGUAAAAAUGCCCUCUUCGUCUACCUAUAGGGCCUAGUUUGCCCUUUUAUUUAACAGAUUAAGUUAUUGAAGGGCAUUUUAGGACCAAUAGAUAGAUGAAGGGCAUUUUUGGACCAUUUUAGAUAAUUGAANNNNNNNNNNNNNNNNNNNNNNNNNNNNNNNNNNNNNNNNNNNNNNNNNNNNNNNNNNNNNNNNNNNNNNNNNNNNNNNNNNNNNNNNNNNNNNNNNNNNNNNNNNN
can-mir-f19	AUGAGAGUCUAGUGUAAGAAUAUU	AAAUUUAAACAAAUUUACUAAAUCAAAUAUUCUUACAUCAGACUCUCAUUUAAUAAAACACUAGAUGAGAGUCUAGUGUAAGAAUAUUUGGUUUAGUAAAUUUAUUUAAA
can-mir-f19	AUGAGAGUCUAGUGUAAGAAUAUU	UGAAAUUUAAACAAAUUUACUAAAUCAAAUAUUCUUACAUCAGACUCUCAUUUAAUAAAACACUAGAUGAGAGUCUAGUGUAAGAAUAUUUGGUUUAGUAAAUUUAUUUAAA
can-mir-f19	AUGAGAGUCUAGUGUAAGAAUAUU	UUAUUGGAAAAUUAAAUUUUAAGUAGUAAUACUAAAUUUAAUCUAAAGGUAAAUGUUGUAGUUGAAAUAAUGGAAAAUAAAGGCAUAAGUUUAAUAAAACCAAUAAAAAUAGACCCAGAAAUAUAUGCAGGUUUAGAAUGAAAUUUAAACAAAUUUACUAAAUCAAAUAUUCUUACAUCAGACUCUCAUUUAAUAAAACACUAGAUGAGAGUCUAGUGUAAGAAUAUUUGGUUUAGUAAAUUUAUUUAAA
can-mir-f20	UUCUAGGGUUCUAGCAAGUUGACC	UUUAAGCACCCCAAGCGUGUGACCUAGUGGUCAAUAAAGUUUCAUUGAAAAUCAUAAGGUUUGAGGUUCAACUACCUAAAAGGAUUUUUUCCUACAAUUGGUCCAGGUCAACUUUCUCGAACCCUAGAAUCAAUCUUCCGGAGUUCGGGUUAAGCUUGUUAAGCUUGUUCUGACAUCACAUUAUAAGAAAAACACAGUUGAUUCUUCUAGGGUUCUAGCAAGUUGACCCAGACAGCUACAGUGACGGUUG
can-mir-f20	UUCUAGGGUUCUAGCAAGUUGACC	UUUAAGCACCCCAAGCGUGUGACCUAGUGGUCAAUAAAGUUUCAUUGAAAAUCAUAAGGUUUGAGGUUCAACUACCUAAAAGGAUUUUUUCCUACAAUUGGUCCAGGUCAACUUUCUUGAACCCUAGAAUCAAUCUUCCGGAGUUCGGGUUAAGCUUGUUAAGCUUGUUCUGACAUCACAUUAUAAGAAAAACACAGUUGAUUCUUCUAGGGUUCUAGCAAGUUGACCCAGACAGCUACAGUGACGGUUG
can-mir-f21	AGUAGGAAUCGUUACUGACAGUAA	AAAAAAUUAACGAACCAAAAUGACGUUAAAGUAGGAAUCGUUACUGACAGUAACGUUUUUUGUUUAAAACAUCACCAAUGGUAAUGAAACUUUGCAACUCUACCACAUCAGACUUUGCAGAGUUGUUCUGGCCGAGUGGUAGAGUUGUAGAGUCUUGUUAUUGUUGGUAACAUUUUAAGCAAAAAUGUUACUAUCAGUAAUGAUUCCUACUUUAACGCCGUCUACUGUUUAUUUUGGUCCGUUAAUUCUU
can-mir-f21	AGUAGGAAUCGUUACUGACAGUAA	AAUAACACAUCAAAACGACGUCAAAGUAGGAAUCGUUACUGACAGUAACGUUUUUGGCUUAAAAAGUUACCAAUGGCAACGAGACUCUGCAAUUCUACCACAUAGCAGAGUUGAUUUGGCAGAGUGGCAGAGUCUCGUUAAUGUUGGUAACAUUAGCCAAAAAUGUUACUAUCAGUAAUGAUUCCUACUUUAACAUCGUCUACUGUUCAUCUUGGUCCGUUAUUUUUUUUCUAAAUCUAAUACGUUACUG
can-mir-f21	AGUAGGAAUCGUUACUGACAGUAA	ACGAACCAAAAUGACGUUAAAGUAGGAAUCGUUACUGACAGUAACGUUUUUUGUUUAAAACAUCACCAAUGGUAAUGAAACUUUGCAACUCUACCACAUCAGACUUUGCAGAGUUGUUCUGGCCGAGUGGUAGAGUUGUAGAGUCUUGUUAUUGUUGGUAACAUUUUAAGCAAAAAUGUUACUAUCAGUAAUGAUUCCUACUUUAACGCCGUCUACUGUUUAUUUUGGUCCGUUAAUUCUUUUAAAACCU
can-mir-f21	AGUAGGAAUCGUUACUGACAGUAA	AGUAACAUAUUAUGUUUUAAAAAAUUAACAGACCAAAAUACCGUUAAAGUAGGAAUCGUUACUGACAGUAACAUUUCUGGCUUAAAACGUUAUUAAUUGUAACGAGACUUUGUAACUCUGUCACAUCAAACUCUGCAGAGUUGAUUUGGCAGUGGCAAAGUUGCAAGAUUUCGUUACUAGUGGUAACACUUUAAUUCAAGAACGUUACUAUCAGUAACGAUCUCUACUUUAAUGCUAUCUCUGUUCAUUU
can-mir-f21	AGUAGGAAUCGUUACUGACAGUAA	GUAACGUAUUAGGUUUUAAAGAAAUUAAUGGAUCAGAGCGACGUUAAAGUAGGAAUCGUUACUGACAGUAACAUUUUUGGCUUAAAACGUUAUUAAUUGUAACGAGACUUUGUAACUCUGUCACAUCAAACUCUGCAGAGUUGAUUUGGCAGUGGCAAAGUUGCAAGAUUUCGUUACUAGUGGUAACACUUUAAUUCAAGAACGUUACUAUCAGUAACGAUCUCUACUUUAAUGCUAUCUCUGUUCAUUU
can-mir-f21	AGUAGGAAUCGUUACUGACAGUAA	UAACACAUCAAAACGACGUCAAAGUAGGAAUCGUUACUGACAGUAACGUUUUUGGCUUAAAAAGUUACCAAUGGCAACGAGACUCUGCAACUCUACCACAUAGCAGAGUUGAUUUGGCAGAGUGGCAGAGUCUCGUUAAUGUUGGUAACAUUAGCCAAAAAUGUUACUAUCAGUAAUGAUUCCUACUUUAAUAUCGUCUACUGUUCAUCUUGGUCCGUUAUUUUUUUUCUAAAUCUAAUACGUUGCUGCC
can-mir-f21	AGUAGGAAUCGUUACUGACAGUAA	UAACACAUCAAAACGACGUCAAAGUAGGAAUCGUUACUGACAGUAACGUUUUUGGCUUAAAAAGUUACCAAUGGCAACGAGACUCUGCAAUUCUACCACAUAGCAGAGUUGAUUUGGCAGAGUGGCAGAGUCUCGUUAAUGUUGGUAACAUUAGCCAAAAAUGUUACUAUCAGUAAUGAUUCCUACUUUAACAUCGUCUACUGUUCAUCUUGGUCCGUUAUUUUUUUUCUAAAUCUAAUACGUUACUGCC
can-mir-f21	AGUAGGAAUCGUUACUGACAGUAA	UAACAGACCAAAAUACCGUUAAAGUAGGAAUCGUUACUGACAGUAACAUUUCUGGCUUAAAACGUUAUUAAUUGUAACGAGACUUUGUAACUCUGUCACAUCAAACUCUGCAGAGUUGAUUUGGCAGUGGCAAAGUUGCAAGAUUUCGUUACUAGUGGUAACACUUUAAUUCAAGAACGUUACUAUCAGUAACGAUCUCUACUUUAAUGCUAUCUCUGUUCAUUUUGGUUCGUUAGUCUUUUUAAAACCU
can-mir-f21	AGUAGGAAUCGUUACUGACAGUAA	UAACGAACCAAAAUGACGUUAAAGUAGGAAUCGUUACUGACAGUAACGUUUUUUGUUUAAAACAUCACCAAUGGUAAUGAAACUUUGCAACUCUACCACAUCAGACUUUGCAGAGUUGUUCUGGCCGAGUGGUAGAGUUGUAGAGUCUUGUUAUUGUUGGUAACAUUUUAAGCAAAAAUGUUACUAUCAGUAAUGAUUCCUACUUUAACGCCGUCUACUGUUUAUUUUGGUCCGUUAAUUCUUUUAAAAC
can-mir-f21	AGUAGGAAUCGUUACUGACAGUAA	UAACGGACCAAAACGAUAUUAAAGUAGGAAUCGUUACUGACAGUAAUGUUUUUAGCUCAAAAUAUUACCAAUGGUAAACGACACUCUACAGGUCCGAAACAUUAUAGUAGAGUCUCGUUAUUAUUGGUAACGUUUUAAGCCAAAAACAUUACUGUCAGUAACGAUUUCUAUUUUAACGUCGUCUACCAUUUAUUUUAAUCCGUAAAUUAUUUUAAAAUCUAAUAUAUUACUGUUAAUAACGUUUUUACUA
can-mir-f21	AGUAGGAAUCGUUACUGACAGUAA	UAAUGAAUCAAAACGACGUUAAAGUAGGAAUCGUUACUGACAGUAAGUUUUUGGCUUAAAGCGUAUAUCAAAGAUAAUGAGACACUACAACUCUGUGACACUUGCAGAGUCUCGUUAAUGUUGGUAACGUUUUAAGCCAAAAACAUUACUAUCAGUAACGAUUCCUUCUUUAACGUCGUCUACCGUUCAUUUUGAUCAGUUAAUUUUUUUAAAACCUAAUACAUUGCUGCCAACAAUGUUUAUAUAAGUU
can-mir-f21	AGUAGGAAUCGUUACUGACAGUAA	UAAUGGAUCAGAGCGACGUUAAAGUAGGAAUCGUUACUGACAGUAACAUUUUUGGCUUAAAACGUUAUUAAUUGUAACGAGACUUUGUAACUCUGUCACAUCAAACUCUGCAGAGUUGAUUUGGCAGUGGCAAAGUUGCAAGAUUUCGUUACUAGUGGUAACACUUUAAUUCAAGAACGUUACUAUCAGUAACGAUCUCUACUUUAAUGCUAUCUCUGUUCAUUUUGGUUCGUUAGUCUUUUUAAAACCU
can-mir-f21	AGUAGGAAUCGUUACUGACAGUAA	UGUUUUUUGAAAAUUUUACAAUACUAGUAUAAACGUUGUUGGCAGUAACGUAUUAAGUUUUAAAAAAAUUAACGAACCAAAAUGACGUUAAAGUAGGAAUCGUUACUGACAGUAACGUUUUUUGUUUAAAACAUCACCAAUGGUAAUGAAACUUUGCAACUCUACCACAUCAGACUUUGCAGAGUUGUUCUGGCCGAGUGGUAGAGUUGUAGAGUCUUGUUAUUGUUGGUAACAUUUUAAGCAAAAAUGU
can-mir-f21	AGUAGGAAUCGUUACUGACAGUAA	UUAACGAACCAAAAUGACGUUAAAGUAGGAAUCGUUACUGACAGUAACGUUUUUUGUUUAAAACAUCACCAAUGGUAAUGAAACUUUGCAACUCUACCACAUCAGACUUUGCAGAGUUGUUCUGGCCGAGUGGUAGAGUUGUAGAGUCUUGUUAUUGUUGGUAACAUUUUAAGCAAAAAUGUUACUAUCAGUAAUGAUUCCUACUUUAACGCCGUCUACUGUUUAUUUUGGUCCGUUAAUUCUUUUAAAA
can-mir-f21	AGUAGGAAUCGUUACUGACAGUAA	UUAAUGAAUCAAAACGACGUUAAAGUAGGAAUCGUUACUGACAGUAAGUUUUUGGCUUAAAGCGUAUAUCAAAGAUAAUGAGACACUACAACUCUGUGACACUUGCAGAGUCUCGUUAAUGUUGGUAACGUUUUAAGCCAAAAACAUUACUAUCAGUAACGAUUCCUUCUUUAACGUCGUCUACCGUUCAUUUUGAUCAGUUAAUUUUUUUAAAACCUAAUACAUUGCUGCCAACAAUGUUUAUAUAAGU
can-mir-f21	AGUAGGAAUCGUUACUGACAGUAA	UUUUUGAAAAUUUUACAAUACUAGUAUAAACGUUGUUGGCAGUAACGUAUUAAGUUUUAAAAAAAUUAACGAACCAAAAUGACGUUAAAGUAGGAAUCGUUACUGACAGUAACGUUUUUUGUUUAAAACAUCACCAAUGGUAAUGAAACUUUGCAACUCUACCACAUCAGACUUUGCAGAGUUGUUCUGGCCGAGUGGUAGAGUUGUAGAGUCUUGUUAUUGUUGGUAACAUUUUAAGCAAAAAUGUUAC
can-mir-f22	AGGCACACUGAACUUUAGAAGGGU	CUUUGAACUAUACGCGAAAAGGUUGAGGCACACUGAACUUUAGAAGGGUCCUAUUGCCCUGGACUAAUUAAAAUCGUAUUUUUGACAACCUUAGUGCAUACGUGGCACAACACACUGAAUGAUCCACGUAGGCACACGUGUGUGCCACGUAAGCAUAAAGGUUGCCAAAAAUACGAUUUUAAUUAGUCCAGAGGUAAUAGGACCCUCCUAAAGUUUGGUGUGUCUCAGCCUUUUCGCGCGUAUAAUUCAA
can-mir-f22	AGGCACACUGAACUUUAGAAGGGU	CUUUGAACUAUACGCGAAAAGGUUGAGGCACACUGAACUUUAGAAGGGUCCUAUUGCCCUGGACUAAUUAAAAUCGUAUUUUUGACAACCUUAGUGCAUACGUGGCACAACACUGAAUGGUCCACGUAGGCACACGUGUGUGCCACGUAAGCAUAAAGGUUGCCAAAAAUACGAUUUAAAUUAGUCCAGGGGUAAUAAAACCCUCCUAAAGUUUGGUGUGUCUCAGCCUUUUCGCGCGUAUAGUUCAAGG
can-mir-f23	AAUGGACCUUGGCCUAACUCAACC	AAGCUUGGACUCCAGAUAUGGAGUUUUCUCGAGAGGAACUAUACAAGGUUCCAUUUAGAUCAAGUUACUGAUAAAGAAAUGGACCUUGGCCUAACUCAACCUUAAAAGCUAGCUCAUGAGGAGGAGUAUUCCCCAAGUUCUGAUGUGGGAUACUUAACACUCCCCCGCACGCCCAGGCUAACUGGAGCGUAGACAGCUGAUGCCAUGAUAAAGAAAUGGACCUUGAGCCUAACUCAACCUCAAAAGCUAG
can-mir-f23	AAUGGACCUUGGCCUAACUCAACC	AUACAUCUCUGAUCCUAUGAUUAAGAAAUGGACCUUGGCCUAACUCAACCUUAAAAUCUAGCUCUUGAGGUUGAGUUAGGCCCAAGGUCCAUUUCUUUAUCAUGGUAUCAGAGUCAGGCCCACCCAGUUCAUUAUUUCCGAUAUUGGGCCCCCCAUCUUAUAUUGUCCACACUCUAGAUGUCCAACCCUGGGCAUGCGGGGGGGUGUUGGAGUCCCACAUCGGUGGAUUAAAGGGUCCUUGGUCUCCUUA
can-mir-f23	AAUGGACCUUGGCCUAACUCAACC	AUCUCUGAUCCUAUGAUUAAGAAAUGGACCUUGGCCUAACUCAACCUUAAAAUCUAGCUCUUGAGGUUGAGUUAGGCCCAAGGUCCAUUUCUUUAUCAUGGUAUCAGAGUCAGGCCCACCCAGUUCAUUAUUUCCGAUAUUGGGCCCCCCAUCUUAUAUUGUCCACACUCUAGAUGUCCAACCCUGGGCAUGCGGGGGGGUGUUGGAGUCCCACAUCGGUGGAUUAAAGGGUCCUUGGUCUCCUUAUAUG
can-mir-f23	AAUGGACCUUGGCCUAACUCAACC	AUCUCUGAUCCUAUGAUUAAGAAAUGGACCUUGGCCUAACUCAACCUUAAAAUCUAGCUCUUGAGGUUGAGUUAGGCCCAAGGUCCAUUUCUUUAUCAUGGUAUCAGAGUCAGGCCCACCCAGUUCAUUAUUUCCGAUAUUGGGCCCCCUAUCUUAUAUUGUCCACACUCUAGAUGUCCAACCCUGGGCAUGCGGGGGGGUGUUGGAGUCCCACAUCGGUGGAUUAAAGGGUCCUUGGUCUCAUUAUAUG
can-mir-f23	AAUGGACCUUGGCCUAACUCAACC	CAAGUGUUAUAUUCCGAGGUCAAGUUUAGUCUUUCAAGAAAUGGACCUUGGCCUAACUCAACCUUAAAAGCUAUCUCAAGAGGUGAGGAUUACCCAAGUCCACAUAAGCAAACCACUAUAACACUCCCCCUCACGCCCAGGCCCAACUGACACUGACGCGUGGACCGAGAGCUCAAAAUGGGGAUGGACCUGACAUUGAUACCAUGUCAAGAAACGGACCUUGAGCCUAACUCAACCUCAAAAGCUAGCU
can-mir-f23	AAUGGACCUUGGCCUAACUCAACC	CCCCUAAACAAAGCUAGCUUAUGAGGGGAGGAUUGCCCAAGACCAUAUAAGGAGACCAAGGACCCUUUAACCCACCGAUGUGGGACUCCAACACCCCCUACACGCCCAGUGCUGGACAUCUGGAGCGUGCACAAUAUAAGACGAGGGGCCCAACAUCGGAAACAAUGAACUGGGUGGGCCUGUCUCUGAUACCAUAAUAAAGAAAUGGACCUUGGCCUAACUCAACCUCAAAAGCAAGCUCAUGAGGGGA
can-mir-f23	AAUGGACCUUGGCCUAACUCAACC	GGAAAGAAGAUUUUGAUAAAGAAAUGGACCUUGGCCUAACUCAACCUCAAAAGUUAGCUCAUGAGAGGAGGAUUGUCCAAGACCAUAUAAGGAGAUCAAAGAUUCUUUAACCCACUGAUGUAAAACUCCAACACUCUUGCACGCCCAGGACUGGCCAUCUGGAGCGUGACAAUAUAAGACGGGGGGCCCAACAUCGGAAACAAUGAACUGGAUGGACCUGGCUUUGAUACCAUGAUAAAGAAAUAGACCU
can-mir-f23	AAUGGACCUUGGCCUAACUCAACC	UAAUUUUAAUAUUAGGGAAAGAAGAUUUUGAUAAAGAAAUGGACCUUGGCCUAACUCAACCUCAAAAGUUAGCUCAUGAGAGGAGGAUUGUCCAAGACCAUAUAAGGAGACCAAAGAUUCUUUAACCCACUGAUGUAAAACUCCAACACUCUUGCACGCCCAGGACUGGCCAUCUGGAGCGUGACAAUAUAAGACGGGGGGCCCAACAUCGGAAACAAUGAACUGGAUGGACCUGGCUUUGAUACCAUGA
can-mir-f23	AAUGGACCUUGGCCUAACUCAACC	UAAUUUUAAUAUUAGGGAAAGAAGAUUUUGAUAAAGAAAUGGACCUUGGCCUAACUCAACCUCAAAAGUUAGCUCAUGAGAGGAGGAUUGUCCAAGACCAUAUAAGGAGAUCAAAGAUUCUUUAACCCACUGAUGUAAAACUCCAACACUCUUGCACGCCCAGGACUGGCCAUCUGGAGCGUGACAAUAUAAGACGGGGGGCCCAACAUCGGAAACAAUGAACUGGAUGGACCUGGCUUUGAUACCAUGA
can-mir-f23	AAUGGACCUUGGCCUAACUCAACC	UACAUCUCUGAUCCUAUGAUUAAGAAAUGGACCUUGGCCUAACUCAACCUUAAAAUCUAGCUCUUGAGGUUGAGUUAGGCCCAAGGUCCAUUUCUUUAUCAUGGUAUCAGAGUCAGGCCCACCCAGUUCAUUAUUUCCGAUAUUGGGCCCCCCAUCUUAUAUUGUCCACACUCUAGAUGUCCAACCCUGGGCAUGCGGGGGGGUGUUGGAGUCCCACAUCGGUGGAUUAAAGGGUCCUUGGUCUCCUUAU
can-mir-f23	AAUGGACCUUGGCCUAACUCAACC	UUCAUUAUUUUUUCUUGUUAUAAAGGUAUUUCGAGCUAUUUUGUAAGUUGGAGGAUAAACAUUGUGGUAAGGAUAUAAGGAUAUUUUUGACCGAUAUGUGAAGAAUGGACCUUGGCCUAACUCAACCUCAAAAGGGGAGUAAGCAAACCACUAGUCCAUUCCCCUAACCAAAAAUGAACCUGACUUUGAUACCAUGUUAAGAAAUGGACCUUGAACCUAACUCAACCUCAAAAGCUAGUUCAAGAGAAGA
can-mir-f24	AUGGGCAGAGAGAAUUUCUUAG	AAGAAAACAUUACAAGAGAGAGAAUGGGCAGAGAGAAUUUCUUAGGGGGGAAAUUUCUGAAUGCUCUUCUCUAAUGGGAGUAUUGCCUUU
can-mir-f24	AUGGGCAGAGAGAAUUUCUUAG	AAGAAAACAUUACAAGAGAGAGAAUGGGCAGAGAGAAUUUCUUAGGGGGGGAAAUUUCUGAAUGCUCUUCUCUAAGGGGAGUAUUGCCUUU
can-mir-f24	AUGGGCAGAGAGAAUUUCUUAG	AGAAAACAUUACAAGAGAGAGAAUGGGCAGAGAGAAUUUCUUAGGGGGGAAAUUUCUGAAUGCUCUUCUCUAAUGGGAGUAUUGCCUUUUAUAGGCCAGGGGGAUACAUCAAGUGUACUAGAUUUCAUACAAGUGGACGGCUAAGAUAUUGCCGACAAUAGUAAAUGAUUGCUUUUAAAUAAAGCAAAAGUAGUGGAAUCCGCUUUUUGUAAAGCAAAAGUGGGUUCUGCUUUUAAUAAAGCCAGAAUAG
can-mir-f24	AUGGGCAGAGAGAAUUUCUUAG	AGAAAACAUUACAAGAGAGAGAAUGGGCAGAGAGAAUUUCUUAGGGGGGGAAAUUUCUGAAUGCUCUUCUCUAAGGGGAGUAUUGCCUUUUAUAGGCCAGGGAGAUACAUCAAGNUCUUCUCUAAGGGGAGUAUUGCCUUUUAUAGGCCAGGGAGAUACAUCAAGUGUUCUAGAUUUCAUACAAGUGGACGGCUAAGAUCUUGCCGACAAUAGUAAGUGGUUGCUUUUAAAUAAAGCAAAAGUAGUGGAA
can-mir-f24	AUGGGCAGAGAGAAUUUCUUAG	AUUUAUAAAUCUAGUUUAGCUCAUGCUCUAGACAGAUUAUUUGUUUAGCUGCUCAUGCUAAACAAAUAACCGGCCAACAUGGCUUUGAUACCAGUUAAACGGAUCGUGAGUACUAUAUUUAAAGACGAAGAAAUAUGAACAAAAGACUUACAAAUUUUAUUGAAAACUUGUAGAAAACAUUACAAGAGAGAGAAUGGGCAGAGAGAAUUUCUUAGAAGGGGAAAUUUCUGAAUGCUCUUCUCUAAGGGGA
can-mir-f24	AUGGGCAGAGAGAAUUUCUUAG	UAGAAAACAUUACAAGAGAGAGAAUGGGCAGAGAGAAUUUCUUAGAAGGGGAAAUUUCUGAAUGCUCUUCUCUAAGGGGAGUGUUGCCUUU
can-mir-f25	CGGCACGACGUGACUAAGUUGGAU	AACUUUUCUGGAUCUUUUCUGCCAUCUUUAGGCCUGCACACUGAACAAACAUAUUACCUUAUAAUAUAAGUAUAAAACAUGGUCCUCCCAUGCAGCGCUUGAUUUAACGUUGCGGCACGACGUGACUAAGUUGGAUAUUCAGAUUCCACCAUUUAACCUCAUGGGUUGCCUCCCAUGCAGCGUUUUUUAGUGAAAUCUGAGUAUCCAACUUAGCCACGUCGUGCCGCGACGUUAAAUCAAGCUCUUCAUG
can-mir-f25	CGGCACGACGUGACUAAGUUGGAU	AGUUGUACCAUUAAGAUACGACUCGGGAAGAGUCCGUAUGACCUAACUUCUUGAACUUUUCUGGAUCUUUUCUGCCAUCUUUAGGCCUGCACACUGAACAAACAUAUUACCUUAUAAUAUAAGUAUAAAACAUGGUCCUCCCAUGCAGCGCUUGAUUUAACGUUGCGGCACGACGUGACUAAGUUGGAUAUUCAGAUUCCACCAUUUAACCUCAUGGGUUGCCUCCCAUGCAGCGUUUUUUAGUGAAAUC
can-mir-f25	CGGCACGACGUGACUAAGUUGGAU	AUGCAGCGCUUGAUUUAACGUUGCGGCACGACGUGACUAAGUUGGAUAUUCAGAUUCCACCAUUUAACCUCAUGGGUUGCCUCCCAUGCAGCGUUUUUUAGUGAAAUCUGAGUAUCCAACUUAGCCACGUCGUGCCGCGACGUUAAAUCAAGCUCUUCAUGGGAGGCAACCCAUGUUUUGUUCUUAUUUUAUUGGGUAGUAUGUUUGUUCAGCAUGCAGGACUAAAGAUUGCAGAGAAGAUCCAGAAAAG
can-mir-f25	CGGCACGACGUGACUAAGUUGGAU	UGCAGCGCUUGAUUUAACGUUGCGGCACGACGUGACUAAGUUGGAUAUUCAGAUUCCACCAUUUAACCUCAUGGGUUGCCUCCCAUGCAGCGUUUUUUAGUGAAAUCUGAGUAUCCAACUUAGCCACGUCGUGCCGCGACGUUAAAUCAAGCUCUUCAUGGGAGGCAACCCAUGUUUUGUUCUUAUUUUAUUGGGUAGUAUGUUUGUUCAGCAUGCAGGACUAAAGAUUGCAGAGAAGAUCCAGAAAAGU
can-mir-f26a	ACGUGACAUCUUUGACGUGAGCCU	ACCCCCUGAACUACGACCAAAUUUACUACGACACAUUUCAACUUUAGGGGAGUUCCCCCGAACUAAAUUUUAGCCUAUUUUUAAGUUUAGUCGACGUGACAUCUUUGACGUGAGCCUCAUUUUAUGUAAUAAAGGUGUCACAUCAGCACAAGGGGAUGACAAAAAUAUGCUAAAAUUGAGUUCGGGGGAGGGGGAGGGGGUGUAAUAAAACCCCUGUGAAGUUGGAGUGUGUCGUAGGGGGUGGGGUAAU
can-mir-f26a	ACGUGACAUCUUUGACGUGAGCCU	CAUCUUUUGUCAAUCUUUUUAGCUGACGUGACAUCUUUGACGUGAGCCUCAUUUUAUGUAAUAAAGAUGUCACGUAAGCAUAAAAGGAUGACAAAUUACGCUAAAAUUGAGUUCAGGAGUUAAUAGGAUCCCUAUGAAGUUGGAGUGUGUCGUAACAACUUUAGUCAUAGUUUGCAAGGAGGGUAUUGAAUGCUUAUCUCGACUUUAAAUCAUUUUUAGAGAUGGAAAAAUGUCAUUCUGUUUGAUCUCG
can-mir-f26a	ACGUGACAUCUUUGACGUGAGCCU	CUUUUGUCAAUCUUUUUAGCUGACGUGACAUCUUUGACGUGAGCCUCAUUUUAUGUAAUAAAGAUGUCACGUAAGCAUAAAAGGAUGACAAAUUACGCUAAAAUUGAGUUCAGGAGUUAAUAGGAUCCCUAUGAAGUUGGAGUGUGUCGUAACAACUUUAGUCAUAGUUUGCAAGGAGGGUAUUGAAUGCUUAUCUCGACUUUAAAUCAUUUUUAGAGAUGGAAAAAUGUCAUUCUGUUUGAUCUCGAAA
can-mir-f26a	ACGUGACAUCUUUGACGUGAGCCU	GGGGAGUUCCCCCGAACUAAAUUUUAGCCUAUUUUUAAGUUUAGUCGACGUGACAUCUUUGACGUGAGCCUCAUUUUAUGUAAUAAAGGUGUCACAUCAGCACAAGGGGAUGACAAAAAUAUGCUAAAAUUGAGUUCGGGGGAGGGGGAGGGGGUGUAAUAAAACCCCUGUGAAGUUGAAGUGUGUCGUAGGGGGUGGGGUAAUAGGACCCCUGUGAAGUUGAAUUGUGUUGUAGCAACUUUAGUCAUAG
can-mir-f26a	ACGUGACAUCUUUGACGUGAGCCU	GUAAGACUUCAAGCAAAGCAUAUAUUACCCCCUGAACUACGACCAAAUUUACUACGACACAUUUCAACUUUAGGGGAGUUCCCCCGAACUAAAUUUUAGCCUAUUUUUAAGUUUAGUCGACGUGACAUCUUUGACGUGAGCCUCAUUUUAUGUAAUAAAGGUGUCACAUCAGCACAAGGGGAUGACAAAAAUAUGCUAAAAUUGAGUUCGGGGGAGGGGGAGGGGGUGUAAUAAAACCCCUGUGAAGUUG
can-mir-f26a	ACGUGACAUCUUUGACGUGAGCCU	UGAUUUUUAUUAUGUGUUGCUUGAGUUGAGGGUCUGACGGAGACAAUUAUCUCUCUAUCUUUACUAAUUAAGUAGGAGUAAGACUUCAAGCAAAGCAUAUAUUACCCCCUGAACUACGACCAAAUUUACUACGACACAUUUCAACUUUAGGGGAGUUCCCCCGAACUAAAUUUUAGCCUAUUUUUAAGUUUAGUCGACGUGACAUCUUUGACGUGAGCCUCAUUUUAUGUAAUAAAGGUGUCACAUCAGC
can-mir-f26a	ACGUGACAUCUUUGACGUGAGCCU	UUAGGGGAGUUCCCCCGAACUAAAUUUUAGCCUAUUUUUAAGUUUAGUCGACGUGACAUCUUUGACGUGAGCCUCAUUUUAUGUAAUAAAGGUGUCACAUCAGCACAAGGGGAUGACAAAAAUAUGCUAAAAUUGAGUUCGGGGGAGGGGGAGGGGGUGUAAUAAAACCCCUGUGAAGUUGAAGUGUGUCGUAGGGGGUGGGGUAAUAGGACCCCUGUGAAGUUGAAUUGUGUUGUAGCAACUUUAGUCA
can-mir-f26a	ACGUGACAUCUUUGACGUGAGCCU	UUCAAGCAAAGCAUAUAUUACCCCCUGAACUACGACCAAAUUUACUACGACACAUUUCAACUUUAGGGGAGUUCCCCCGAACUAAAUUUUAGCCUAUUUUUAAGUUUAGUCGACGUGACAUCUUUGACGUGAGCCUCAUUUUAUGUAAUAAAGGUGUCACAUCAGCACAAGGGGAUGACAAAAAUAUGCUAAAAUUGAGUUCGGGGGAGGGGGAGGGGGUGUAAUAAAACCCCUGUGAAGUUGAAGUGUG
can-mir-f26b	ACGUGACAUCUUUGACGUGGGCCU	CUUUUGUCAACCUUUUUAGCUGACGUGACAUCUUUGACGUGGGCCUUAUUUUAUGUAAUAAAGGUGUCAUGUGAGCACAAAAGGAUAACAAAAAUAUGCUAAAAUUGAGUUCAAGGGGUAAUAGGAGCCCUGUGAUGUUACAGUGUAUCAUACCAACUUUGGUCAGAGUUCGAGGGAGUAUCGAAUGCUUAUCUAAAAAAAAAUCAAAGAAAAAUGAGAUAAUAAAGCUAAUUUUGGGUGCUCCAGCACU
can-mir-f26c	ACGUGACACCUUUGAUGUAAGCCU	GUGUAUUUUUAUCAACCUUUUUAGCUGACGUGACACCUUUGAUGUAAGCCUCAUUUUUAUGUAAUAAAGGUGUCAUGUCAGUACAAAAGGGUGACAAAAAUACGCUAAAACUGAGUUAGGAGGGUAAUAGGUCGUAUGUGAAGUUGAUUUGAAGAGUCACCGAAAUUUUGGCCAUAGUUUGAGGGGUACUAAAUGCUCAUCUCUUCUUUAUAGGAUAAAAGUUAAGUAAAAAAUACAAAAAAUUGCAUCA
can-mir-f26c	ACGUGACACCUUUGAUGUAAGCCU	UUCUGAGUAAAUCAUCUAGUACCCCGUGAACUAUGACCAAAUUUGUUACGCCACACUCUAACUUCACAGGAAUCCUAUUACCCCCUUGAAACUCAUUUUUAGUGUAUUUUUAUCAACCUUUUUAGCUGACGUGACACCUUUGAUGUAAGCCUCAUUUUUAUGUAAUAAAGGUGUCAUGUCAGUACAAAAGGGUGACAAAAAUACGCUAAAACUGAGUUAGGAGGGUAAUAGGUCGUAUGUGAAGUUGAUU
can-mir-f26c	ACGUGACACCUUUGAUGUAAGCCU	UUUUUAUCAACCUUUUUAGCUGACGUGACACCUUUGAUGUAAGCCUCAUUUUUAUGUAAUAAAGGUGUCAUGUCAGUACAAAAGGGUGACAAAAAUACGCUAAAACUGAGUUAGGAGGGUAAUAGGUCGUAUGUGAAGUUGAUUUGAAGAGUCACCGAAAUUUUGGCCAUAGUUUGAGGGGUACUAAAUGCUCAUCUCUUCUUUAUAGGAUAAAAGUUAAGUAAAAAAUACAAAAAAUUGCAUCAUGUAU
can-mir-f26c	ACGUGACACCUUUGAUGUAAGCCU	UUUUUAUCAACCUUUUUAGCUGACGUGACACCUUUGAUGUAAGCCUCAUUUUUAUGUAAUAAAGGUGUCAUGUCAGUACAAAAGGGUGACAAAAAUACGCUAAAACUGAGUUAGGAGGGUAAUAGGUCGUAUGUGAAGUUGAUUUGAAGAGUCACCGAAAUUUUGGUCAUAGUUUGAGGGGUACUAAAUGCUCAUCUCUUCUUUAUAGGAUAAAAGUUAAGUAAAAAAUACAAAAAAUUGCAUCAUGUAU
can-mir-f26d	AUGUGACAUCUUUGACGUGAACCU	CCUUUUGUCAAUCUUUUUAGUUGAUGUGACAUCUUUGACGUGAACCUCAUUUUAUGUAAUAAAGGUGUCACGUCAGCACAAAAGGGUGACAAAAAUACGCUAAAUUGAGUUUGNNNNNGGGGGGGGGGGUAAUAGGACCCCUGUGAAGUUGGAAUAUGUCAUAGCAACUUCGACCAUAGUUCGAGGGGUACUGGAUGCUUAUCUCAUUUACAUAUAUAAAUAAAGUUGUACUUGUCAUGUGAGCAAGAGG
can-mir-f26d	AUGUGACAUCUUUGACGUGAACCU	CUUUUGUCAAUCUUUUUAGUUGAUGUGACAUCUUUGACGUGAACCUCAUUUUAUGUAAUAAAGGUGUCACGUCAGCACAAAAGGGUGACAAAAAUACGCUAAAUUGAGUUUGNNNNNGGGGGGGGGGGUAAUAGGACCCCUGUGAAGUUGGAAUAUGUCAUAGCAACUUCGACCAUAGUUCGAGGGGUACUGGAUGCUUAUCUCAUUUACAUAUAUAAAUAAAGUUGUACUUGUCAUGUGAGCAAGAGGU
can-mir-f27	UCGAUGGAUAGAAAUUGAGCUAA	AUCAAAGCUACCGCAGCUGAUGUCGAUGGAUAGAAAUUGAGCUAAGUUAGUCAUUAUUAAGGCUUUAAUAAUGUCAAAUUUAGCUCAAUUUCGUUCGGUCGGUAUUGGCGGUGGCGUUGGUGGCGGA
can-mir-f27	UCGAUGGAUAGAAAUUGAGCUAA	AUCAAAGCUACCGCAGCUGAUGUCGAUGGAUAGAAAUUGAGCUAAGUUAGUCAUUAUUAAGGCUUUAAUAAUGUCAAAUUUAGCUCAAUUUCGUUCGGUCGGUAUUGGCGGUGGCGUUGGUGGCGGAGGCUUCCGAUGCAUUUGUUGAUUAGCUUGUGUUUGAUCUAAGAAACCCUAAUCUUCGUGGAAACUCUCUUCUAGAACUUUCCAAGGUGUAUUCUUCUCACUUCCAACGGUUUAUUUUCGGAUA
can-mir-f27	UCGAUGGAUAGAAAUUGAGCUAA	AUCGAAGCUUCCGCAGCUGAUGUCGAUGGAUAGAAAUUGAGCUAAGUUAGUCAUUAUUAAGGCUUUAAUAAUGUCAAAUUUAGCUCAAUUUCAUUUGGUCGGUAUUGGCGGUGGCGUUGGUGGCGGAGGCUUCUGAUGCAUUUGUUAAUUAGCUUGUGUUUGAUCUAAGAAACCCUAAUCUUCGUGGAAACUCUCUUCUAGAACUUUCCAAGGUGUAUUCUUCUCACGUCCAACGGUUUAUUUUCGGAUA
can-mir-f27	UCGAUGGAUAGAAAUUGAGCUAA	AUCGAAGCUUCCGCAGCUGAUGUCGAUGGAUAGAAAUUGAGCUAAGUUAGUCAUUAUUAAGGCUUUAAUAAUGUCAAAUUUAGCUCAAUUUCAUUUGGUCGUUAUUGGCGGCAGCGUUGGUGGCAGAGGCUUCCGAUGCAUUUGUUGAUUAGCUUGUGUUUGAUCUAAGAAACCCUAAUCUUUGUGAAAACUCUCUUCUAGAACUUUCCAAGGUGUAUUCUUCUCACUUCCAACGGUUUAUUUUCGGAUA
can-mir-f27	UCGAUGGAUAGAAAUUGAGCUAA	AUCGAAGCUUCCUCAGCUGAUGUCGAUGGAUAGAAAUUGAGCUAAUUUUGUCAUUAUUAAGUCUUUAAUAAUGUCAAAUUUAGCUCAAUUUCGUUCGGUCGGUAUUGGCGGUGGCGUUGGUGGCGGA
can-mir-f28	UUUGAUGCUCUUUGUUUGACA	GCCUGUGGUGGCCGGGAAUCACACCAACAACAACAACACCGCCGCCAUAUACAACCAUCCCAUAUCAAUAGAUCGAUGUGUGUUGUUUAAUUUGCAGAGGAGGAAAUAUAUAUAUAUAUGUGUGUGUUAUAACCGGUCUCCUAAUCCUCUUUGAUGCUCUUUGUUUGACACCAAACCAUACCACCAGUGGUGGUGGUAGUGGUGGUGGUUGUCAAACGGAGUAUCAGUGACGAUGACGGAGUCCGAUUUA
can-mir-f28	UUUGAUGCUCUUUGUUUGACA	GUGGUGGCCGGGAAUCACACCAACAACAACAACACCGCCGCCAUAUACAACCAUCCCAUAUCAAUAGAUCGAUGUGUGUUGUUUAAUUUGCAGAGGAGGAAAUAUAUAUAUAUAUGUGUGUGUUAUAACCGGUCUCCUAAUCCUCUUUGAUGCUCUUUGUUUGACACCAAACCAUACCACCAGUGGUGGUGGUAGUGGUGGUGGUUGUCAAACGGAGUAUCAGUGACGAUGACGGAGUCCGAUUUAUCGG
can-mir-f28	UUUGAUGCUCUUUGUUUGACA	GUUAUAACCGGUCUCCUAAUACUCUUUGAUGCUCUUUGUUUGACACCAAACCAUACCACCAGUGGUGGUGGUAGUGGUGGUGGUUGUCAAACGGAGUAUCAGUUAAGAUGACGGAGUCCAAUUUAUCGGAUUAAUAACUCAAUCUUUCAGGUAUGGAAGCUUAGUUUUGUAGAUUCCCAUAUAGCUUUGAUUUCCAUGUUUAUUUAGCUUUCAUUUGCAAUUAGGAUUUAGAUUUAUUAUUUAAUUAAAU
can-mir-f28	UUUGAUGCUCUUUGUUUGACA	GUUAUAACCGGUCUCCUAAUCCUCUUUGAUGCUCUUUGUUUGACACCAAACCAUACCACCAGUGGUGGUGGUAGUGGUGGUGGUUGUCAAACGGAGUAUCAGUGACGAUGACGGAGUCCGAUUUAUCGGAUUAAUAACUCAAUCUUUCAGGUAUGGAAGCUUAGUUUUGUAGAUUCCCAUAUAGCUUUGAUUUCCAUGUUUAUUUAGCUUUCAUUUGCAAUUAGGAUUUAGAUUUAUUAUUUAAUUAAAU
can-mir-f28	UUUGAUGCUCUUUGUUUGACA	GUUAUAACCGGUCUCCUAAUCCUCUUUGAUGCUCUUUGUUUGACACCAAACCGCACCACCAGUGGUGGUGGUGGUGGUGGUGUUUGUUGUCAAAUGGAGUAUCAGUGAAGAUGACGGAGUCCGAUUUAUCGGAUUAAUAACUCAAUCUAUCCGGCCUGCCUUGAGGUAUGGAAGCUUAGUUUUUCAUGUUUAUAUAUCUUAGAUAGAUUAAAUAUUUUUAUAUCAUUAGUAUAAUUUGAUGAAUUUGAUU
can-mir-f28	UUUGAUGCUCUUUGUUUGACA	GUUAUAACCGGUCUCCUAAUCCUCUUUGAUGCUCUUUGUUUGACACCAAACCGCACCACCAGUGGUGGUGGUGGUGUUUGUUGUCAAACGGAGUAUCAGUGAAGAUGACGGAGUCCGAUUUAUCGGAUUAAUAACUCAAUCUUUCAGGUAUGGAAGCUUAGUUUNNNNNNNNNNUAAUUAAAUUUGUAGGCAUAUAGUCAACGUGAUCGCUUUCUCAUUAAAAGUCAAAAGUAGGAUAGAUUUUUGAGGU
can-mir-f28	UUUGAUGCUCUUUGUUUGACA	UAUAACCGGUCUCCUAAUCCUCUUUGAUGCUCUUUGUUUGACACCAAACCAUACCACCAGUGGUGGUGGUAGUGGUGGUGGUUGUCAAACGGAGUAUCAGUGACGAUGACGGAGUCCGAUUUAUCGGAUUAAUAACUCAAUCUUUCAGGUAUGGAAGCUUAGUUUUGUAGAUUCCCAUAUAGCUUUGAUUUCCAUGUUUAUUUAGCUUUCAUUUGCAAUUAGGAUUUAGAUUUAUUAUUUAAUUAAAUAG
can-mir-f28	UUUGAUGCUCUUUGUUUGACA	UAUAACCGGUCUCCUAAUCCUCUUUGAUGCUCUUUGUUUGACACCAAACCGCACCACCAGUGGUGGUGGUGGUGGUGGUGUUUGUUGUCAAAUGGAGUAUCAGUGAAGAUGACGGAGUCCGAUUUAUCGGAUUAAUAACUCAAUCUAUCCGGCCUGCCUUGAGGUAUGGAAGCUUAGUUUUUCAUGUUUAUAUAUCUUAGAUAGAUUAAAUAUUUUUAUAUCAUUAGUAUAAUUUGAUGAAUUUGAUUAU
can-mir-f28	UUUGAUGCUCUUUGUUUGACA	UCCUCCUCCGCCGUCUGUGGUGGCCGGAAAUCGCACCACCACCACCUCCAUAUACCUAUCCCAUAUCAAUAGAUCGAUGAGUGUUGUUUAAUUUGCAGAGGAGGAUAUAUAUAUAUAUGUGUGUGUGUGUUAUAACCGGUCUCCUAAUCCUCUUUGAUGCUCUUUGUUUGACACCAAACCGCACCACCAGUGGUGGUGGUGGUGUUUGUUGUCAAACGGAGUAUCAGUGAAGAUGACGGAGUCCGAUUUA
can-mir-f28	UUUGAUGCUCUUUGUUUGACA	UGCGCUUAUUCCAUAUGAAUAGAUCGAUGUGUGUUGUUUAAUUUGCAGAUCGAUCGAUGAGUGUUGUUUAAUUUGCAGAGGAGGAGAUAUAUAUAUAUAUGUGUGUGUGUGUGUGUGUGUAUGUGUUAUAACCGGUCUCCUAAUCCUCUUUGAUGCUCUUUGUUUGACACCAAACCGCACCACCAGUGGUGGUGGUGGUGGUGGUGUUUGUUGUCAAAUGGAGUAUCAGUGAAGAUGACGGAGUCCGAUU
can-mir-f29	UCUAUGACCUCCAACUUUGAAUGU	AAUUAACUCCCAAUCAAUUAUUCUUAUGGAAAUCAAUUAUUAUUCUAAUCACCAUCACAUUGAAUAUAAUUAGGCAUAAUACGUAAAUUUGUCCUUUAACUUGACCUCAAAUCACAUCUAUGACCUCCAACUUUGAAUGUGCAUAAGUAGACACUUAAACUUGUAUAAAGUUGAACAAGUAGACACACACGUCCUAUGUGGCAUAAUACACGUAGGAUGCCACAUAGGACAUGCGUGUCUACUUGUUCAA
can-mir-f29	UCUAUGACCUCCAACUUUGAAUGU	CCUAACAUGACUUCAGUUCACAUCUAUGACCUCCAACUUUGAAUGUACAGAAACAGACAUUUAAACUUUCAUAAAGUUGAAUAACUACACACACAUCUUAUGUAACAUAAUAUACGUAGGACGUCAUGUAGGACAUGUAUGGCCACAUAAAAUGCAUUUAUGUACUUCAUUCUUUACUAGUGAGAGUAAAGUAAUAUAAAAAAAGUUAUGGGCAUCCGAUUUCUACAUUAAAUGAAUAAGAAAAACUCUG
can-mir-f29	UCUAUGACCUCCAACUUUGAAUGU	CCUUUAACUUGACCUCAAAUCACAUCUAUGACCUCCAACUUUGAAUGUGCAUAAGUAGACACUUAAACUUGUAUAAAGUUGAACAAGUAGACACACACGUCCUAUGUGGCAUAAUACACGUAGGAUGCCACAUAGGACAUGCGUGUCUACUUGUUCAACUUUAUAUAAGUUUAAGUGUCUACUUAUAUACAUCUAAAGUUGGAGGUCAUAUAUAUAUAUGAUCUGAGGCCAAGUUAAAGGGCAUGUUUAU
can-mir-f29	UCUAUGACCUCCAACUUUGAAUGU	CCUUUAACUUGACCUCAAAUCACAUCUAUGACCUCCAACUUUGAAUGUGCAUAAGUAGACACUUAAACUUGUAUAAAGUUGAAUAAGUAGACACACACGUCCUAUGUGACAUAAUACACGUAGGAUGCCACAUAGAACAUGUGUGUCUACUUGUUCAACUUUAUAUAAGUUUAAGUGUCUACUUAUAUACAUCUAAAGUUGGAGGUCAUAUAUAUGAUCUGAGGCCAAGUUAAAGGGCAUGUUUAUGUAU
can-mir-f29	UCUAUGACCUCCAACUUUGAAUGU	CUUUAACUUGACCUCAAAUCACAUCUAUGACCUCCAACUUUGAAUGUGCAUAAGUAGACACUUAAACUUGUAUAAAGUUGAACAAGUAGACACACACGUCCUAUGUGGCAUAAUACACGUAGGAUGCCACAUAGGACAUGCGUGUCUACUUGUUCAACUUUAUAUAAGUUUAAGUGUCUACUUAUAUACAUCUAAAGUUGGAGGUCAUAUAUAUAUAUGAUCUGAGGCCAAGUUAAAGGGCAUGUUUAUG
can-mir-f29	UCUAUGACCUCCAACUUUGAAUGU	GUCCUAACAUGACUUCAGUUCACAUCUAUGACCUCCAACUUUGAAUGUACAGAAACAGACAUUUAAACUUUCAUAAAGUUGAAUAACUACACACACAUCUUAUGUAACAUAAUAUACGUAGGACGUCAUGUAGGACAUGUAUGGCCACAUAAAAUGCAUUUAUGUACUUCAUUCUUUACUAGUGAGAGUAAAGUAAUAUAAAAAAAGUUAUGGGCAUCCGAUUUCUACAUUAAAUGAAUAAGAAAAACUC
can-mir-f29	UCUAUGACCUCCAACUUUGAAUGU	GUCCUUUAACUUGACCUCAAAUCACAUCUAUGACCUCCAACUUUGAAUGUGCAUAAGUAGACACUUAAACUUGUAUAAAGUUGAACAAGUAGACACACACGUCCUAUGUGGCAUAAUACACGUAGGAUGCCACAUAGGACAUGCGUGUCUACUUGUUCAACUUUAUAUAAGUUUAAGUGUCUACUUAUAUACAUCUAAAGUUGGAGGUCAUAUAUAUAUAUGAUCUGAGGCCAAGUUAAAGGGCAUGUUU
can-mir-f29	UCUAUGACCUCCAACUUUGAAUGU	UCAAAUCACAUCUAUGACCUCCAACUUUGAAUGUGCAUAAGUAGACACUUAAACUUGUAUAAAGUUGAACAAGUAGACACACACGUCCUAUGUGGCAUAAUACACGUAGGAUGCCACAUAGGACAUGCGUGUCUACUUGUUCAACUUUAUAUAAGUUUAAGUGUCUACUUAUAUACAUCUAAAGUUGGAGGUCAUAUAUAUAUAUGAUCUGAGGCCAAGUUAAAGGGCAUGUUUAUGUAUUAUGCCAACA
can-mir-f29	UCUAUGACCUCCAACUUUGAAUGU	UCUUUAACUUGGCCUCAGAUCACAUCUAUGACCUCCAACUUUGAAUGUGCACAAGUAGGCACUUAAACUUGUAAAAAGUUGAACAAGCAAAUACUCACGUUCUAUGUGGUAUCCUACAUGGCCAAUUCUUGUCUUAAAUGGCGUCCUACGUAUAUUAUGUCACAUAGGAUGUGCGUGUCUGCUUGUUUAACUUUAUACAAGUUUAAGUGCUUACUUGUGCACACCCAAAAUUGAAGGUCAUUGAUGUGAU
can-mir-f29	UCUAUGACCUCCAACUUUGAAUGU	UUUAACUUGACCUCAAAUCACAUCUAUGACCUCCAACUUUGAAUGUGCAUAAGUAGACACUUAAACUUGUAUAAAGUUGAAUAAGUAGACACACACGUCCUAUGUGACAUAAUACACGUAGGAUGCCACAUAGAACAUGUGUGUCUACUUGUUCAACUUUAUAUAAGUUUAAGUGUCUACUUAUAUACAUCUAAAGUUGGAGGUCAUAUAUAUGAUCUGAGGCCAAGUUAAAGGGCAUGUUUAUGUAUUA
can-mir-f29	UCUAUGACCUCCAACUUUGAAUGU	UUUAACUUGGCCUCAGAUCACAUCUAUGACCUCCAACUUUGAAUGUGCACAAGUAGGCACUUAAACUUGUAAAAAGUUGAACAAGCAAAUACUCACGUUCUAUGUGGUAUCCUACAUGGCCAAUUCUUGUCUUAAAUGGCGUCCUACGUAUAUUAUGUCACAUAGGAUGUGCGUGUCUGCUUGUUUAACUUUAUACAAGUUUAAGUGCUUACUUGUGCACACCCAAAAUUGAAGGUCAUUGAUGUGAUUU
can-mir-f30	AACCAGAGGUCUCGGAUUCGA	AGAGUUUUCUCCAUAUCCAAGAUUGAACCCUCGACCUCUGAUUAAGGGUGGAGCAGGCUCAUUCACUUUACCAUAGCCCAUGUUGGUGAAUUGUCCCUUAAUAUGAAUAAUAUAUAAUAUUUGCUUGCAAUUUAUGUUAUUUAUCUCUAUAUUUACCAGGAUGUGGUGUGGCAGAUGGGCUGCUCCUCCAUUAACCAGAGGUCUCGGAUUCGAGUUCUGAGUAUGAAAAAAUCCUUGGUAGGGAGCGCUU
can-mir-f30	AACCAGAGGUCUCGGAUUCGA	CAGAGUUUUCUCCAUAUCCAAGAUUGAACCCUCGACCUCUGAUUAAGGGUGGAGCAGGCUCAUUCACUUUACCAUAGCCCAUGUUGGUGAAUUGUCCCUUAAUAUGAAUAAUAUAUAAUAUUUGCUUGCAAUUUAUGUUAUUUAUCUCUAUAUUUACCAGGAUGUGGUGUGGCAGAUGGGCUGCUCCUCCAUUAACCAGAGGUCUCGGAUUCGAGUUCUGAGUAUGAAAAAAUCCUUGGUAGGGAGCGCU
can-mir-f30	AACCAGAGGUCUCGGAUUCGA	GAGUUUUCUCCAUAUCCAAGAUUGAACCCUCGACCUCUGAUUAAGGGUGGAGCAGGCUCAUUCACUUUACCAUAGCCCAUGUUGGUGAAUUGUCCCUUAAUAUGAAUAAUAUAUAAUAUUUGCUUGCAAUUUAUGUUAUUUAUCUCUAUAUUUACCAGGAUGUGGUGUGGCAGAUGGGCUGCUCCUCCAUUAACCAGAGGUCUCGGAUUCGAGUUCUGAGUAUGAAAAAAUCCUUGGUAGGGAGCGCUUC
can-mir-f30	AACCAGAGGUCUCGGAUUCGA	GGUAGCGCUCCCAACAGAGUUUUCUCCAUAUCCAAGAUUGAACCCUCGACCUCUGAUUAAGGGUGGAGCAGGCUCAUUCACUUUACCAUAGCCCAUGUUGGUGAAUUGUCCCUUAAUAUGAAUAAUAUAUAAUAUUUGCUUGCAAUUUAUGUUAUUUAUCUCUAUAUUUACCAGGAUGUGGUGUGGCAGAUGGGCUGCUCCUCCAUUAACCAGAGGUCUCGGAUUCGAGUUCUGAGUAUGAAAAAAUCCU
can-mir-f30	AACCAGAGGUCUCGGAUUCGA	UAGCGCUCCCAACAGAGUUUUCUCCAUAUCCAAGAUUGAACCCUCGACCUCUGAUUAAGGGUGGAGCAGGCUCAUUCACUUUACCAUAGCCCAUGUUGGUGAAUUGUCCCUUAAUAUGAAUAAUAUAUAAUAUUUGCUUGCAAUUUAUGUUAUUUAUCUCUAUAUUUACCAGGAUGUGGUGUGGCAGAUGGGCUGCUCCUCCAUUAACCAGAGGUCUCGGAUUCGAGUUCUGAGUAUGAAAAAAUCCUUG
can-mir-f31	AGAAUUUAUAUUGUGACGGACGAU	GAUGGAAUUUAAUUUAAAUUUAAGAAUUUAUAUUGUGACGGACGAUCUCUCUCAGUUCCGUCACAAUAAUUUUGUGAUGAAAAUUAAAUCCGUCAUAAUGAUUUUAUGACCAAAGGUUCUGAGAUGCAUAUUUUUCCGUUACAAAUCCAUCACAAUCAAUGGUUUGUGACAGAUUUGUGACUAAAAUCUCUGUCACAAUUUAACCAUUUUCUUGUAGUGUAAAGCAUUUUAUGGGUUGGGAAAAAAAUAG
can-mir-f31	AGAAUUUAUAUUGUGACGGACGAU	GAUGGGAUUUAAGUCAAAUAUAAGAAUUUAUAUUGUGACGGACGAUCUGUCUCAGUUCCAUCACAAUAAUGUUGUGACGGAAUUUCAAUCCGUCACAAUGAUUUUAUAACCAAAGAUUCUGAGAUGCACAUUUUUCCAUCACAAAUCCAUCAUAAUCAAUGAUUUGUGACUAAAACCUCUAUCACAAUCAAUAAUAGGACGAAAGAACUUGUUUUGAUCAUAAAUAAAGAAAAUAAUACUACAAAAUAAU
can-mir-f31	AGAAUUUAUAUUGUGACGGACGAU	UGAUGGAAUUUAAUUUAAAUUUAAGAAUUUAUAUUGUGACGGACGAUCUCUCUCAGUUCCGUCACAAUAAUUUUGUGAUGAAAAUUAAAUCCGUCAUA
can-mir-f31	AGAAUUUAUAUUGUGACGGACGAU	UGAUGGAAUUUAAUUUAAAUUUAAGAAUUUAUAUUGUGACGGACGAUCUCUCUCAGUUCCGUCACAAUAAUUUUGUGAUGAAAAUUAAAUCCGUCAUAAUGAUUUUAUGACCAAAGGUUCUGAGAUGCAUAUUUUUCCGUUACAAAUCCAUCACAAUCAAUGGUUUGUGACAGAUUUGUGACUAAAAUCUCUGUCACAAUUUAACCAUUUUCUUGUAGUGUAAAGCAUUUUAUGGGUUGGGAAAAAAAUA
can-mir-f31	AGAAUUUAUAUUGUGACGGACGAU	UGAUGGAAUUUAAUUUAAAUUUAAGAAUUUAUAUUGUGACGGACGAUCUCUCUCAGUUCCGUCACAAUAAUUUUGUGAUGGAAAUUAAAUCCGUCAUAAUGAUUUUAUGACCAAAGGUUCUGAGAUGCAUAUUUUUCCGUUACAAAUCCAUCACAAUCAAUGGUUUGUGACAGAUUUGUGACUAAAAUCUCUGUCACAAUUUAACCAUUUUCUUGUAGUGUAAAGCAUUUUAUGGGUUGGGAAAAAAAUA
can-mir-f31	AGAAUUUAUAUUGUGACGGACGAU	UGAUGGGAUUUAAGUCAAAUAUAAGAAUUUAUAUUGUGACGGACGAUCUGUCUCAGUUCCAUCACAAUAAUGUUGUGACGGAAUUUCAAUCCGUCACAAUGAUUUUAUAACCAAAGAUUCUGAGAUGCACAUUUUUCCAUCACAAAUCCAUCAUAAUCAAUGAUUUGUGACUAAAACCUCUAUCACAAUCAAUAAUAGGACGAAAGAACUUGUUUUGAUCAUAAAUAAAGAAAAUAAUACUACAAAAUAA
can-mir-f31	AGAAUUUAUAUUGUGACGGACGAU	UGAUGGGAUUUAAGUCAAAUAUAAGAAUUUAUAUUGUGACGGACGAUCUGUCUCAGUUCCAUCACAAUAAUGUUGUGACGGAAUUUCAAUCCGUCACAAUGAUUUUAUAACCAAAGAUUCUGAGAUGCACAUUUUUCCAUCACAAAUCCGUCAUAAUCAAUGAUUUGUGACUAAAACCUCUAUCACAAUCAAUAAUAGGACGAAAGAACUUGUUUUGAUCAUAAAUAAAGAAAAUAAUACUACAAAAUAA
can-mir-f31	AGAAUUUAUAUUGUGACGGACGAU	UUUAUGAUGGAAUUUAAUUUAAAUUUAAGAAUUUAUAUUGUGACGGACGAUCUCUCUCAGUUCCGUCACAAUAAUUUUGUGAUGGAAAUUAAAUCCGUCAUAAUGAUUUUAUGACCAAAGGUUCUGAGAUGCAUAUUUUUCCGUUACAAAUCCAUCACAAUCAAUGGUUUGUGACAGAUUUGUGACUAAAAUCUCUGUCACAAUUUAACCAUUUUCUUGUAGUGUAAAGCAUUUUAUGGGUUGGGAAAAA
can-mir-f32	AGUUCAGGAUGGUAAUAGGACCCC	AAUACCCCCUUAAACUAUGACAAUAGCUACGACAACUCCAACUUCACAUGGGCCCUAUUACCCCUGAUCUCAAUUUUAGUUUACUUUUGUCACUCUUUUGUGCUGACCUUUAUUACAUAAAAAUGAGGUCCACAUCAAAGGUGUCAUGUCAACUAAAAAGGUGUCACAUCAGCUAAAAAGGAUGACAAAAAUACACUAAAAUUGAGUUCAGGAUGGUAAUAGGACCCCUGUAAAAUUGGAGUGUGUCGUA
can-mir-f32	AGUUCAGGAUGGUAAUAGGACCCC	UAUGACAUACCUCAACUUAAAAGAGGUCCUAUUAUCCCCUGAACUAAUUAAAAGUGUAAUUUUGACACCCUCAGUGCCUACGUGGACACUUCAGCGUAUUGUACCACAUAGGCAUCACAUAGGCACUAAGGGUGUCAAAAUUACACUUUUAAUUAGUUCAGGAUGGUAAUAGGACCCCUUUAAGUUGAGGUGUGUCAUAACCUUUUUGGGUAUAGUUCAGGGGUAAUUGGGUAUUAUCUCUUAUUUAAAA
can-mir-f32	AGUUCAGGAUGGUAAUAGGACCCC	UAUUUAAAGAGAAAAUACUUAAUUACUCCCUGAACUAUAUCCAAAAAGGCUAUGACAUACCUCAACUUAAAAGAGGUCCUAUUAUCCCCUGAACUAAUUAAAAGUGUAAUUUUGACACCCUCAGUGCCUACGUGGACACUUCAGCGUAUUGUACCACAUAGGCAUCACAUAGGCACUAAGGGUGUCAAAAUUACACUUUUAAUUAGUUCAGGAUGGUAAUAGGACCCCUUUAAGUUGAGGUGUGUCAUAA
can-mir-f33	AAUGACAUUCAGAGAUUCUGUU	AUAGUGUGAAGAACUUGAUUUGUAUAAUUGUUUUGCUCAAUUAUUCGAUCAAGAUCUUUACAUUGAGGCGUCGCAGUGCUUCGUUCUGACUUGGUUUUAAAAGGUGAGGCUUUAAUAACCUCGUUCGAGUAGGAGAUGUUAAGUCCUUCUAAAGGAGGGGUUGCGGAUUCUACCACCGUGUUUCUCUGAGUGUACCAUUUGGUAACAAUGACAUUCAGAGAUUCUGUUUGGUUUUCUAUCCUUCCAGUUU
can-mir-f33	AAUGACAUUCAGAGAUUCUGUU	CUCUGAGUGUACCAUUUGGUAACAAUGACAUUCAGAGAUUCUGUUUGGUUUUCUAUUCUUCCAGUUUUUUCAAACCAGAAGAAGAAUUCCAUAUCACAACGGAAUCUUUUCAUGUCGGCUAUCCAUAACCGACCAAACUCCUUUUGUUCUUCUGGAGAAUACGUACUUCCGUACCAUCUCCUUUUGAGAGUAUCUUUUGGAUGGUUCCAGCGGAUUUUUAAGGCCGCUAGGUCUGGGAUAUAUUCUUCAU
can-mir-f34	UUUAACAACCAUUACUCUUAGGAU	AUAAAGGAGAGUGUAGAUGGGUAGUGAUCGAACAAACAAAAUGCUAAGAGUAAUGUUUGUCAAAUCACAAGUAUAUUUUGAGGAUAGUGAUUGUAUUUGAUGACUACACAUUCGAUAUAGUCCUUCAAUCACCACCCCCAAAUCAAAAGAUUAUGUGGAAUGGAUAGUGGUUGAACAAUCAUCAUCCUCAAAAUAUAUUUGUGCUUUAACAACCAUUACUCUUAGGAUAUGGUUUGUUUGACCACUACUC
can-mir-f35	AUUGGUCUGGCUUUAGUGGGGA	ACUGCAUUUAGGGGCUUAUAGUUUAUUACAAGCCUGGGUGUUCCUCUUUCUUUUUCAGCACUGUUAUUAACAUAAAAGGCUGAGCAACUCCAUGGGGAGUUAGAAGGGCGGAUGAUUCCUUUUUCUAGGAGAUGAUUGAUCUCUGUUUUACAGAUUUCCAUCAUCGCAUGAUUCAUUUGGAUUGGUCUGGCUUUAGUGGGGAUGUCUUGUUCAUCGAAACCAGAUAUGUAAGGAAUUUCAAAGAGAUGUC
can-mir-f35	AUUGGUCUGGCUUUAGUGGGGA	UGUUUUACAGAUUUCCAUCAUCGCAUGAUUCAUUUGGAUUGGUCUGGCUUUAGUGGGGAUGUCUUGUUCAUCGAAACCAGAUAUGUAAGGAAUUUCAAAGAGAUGUCGUUUGCGUUCCCAAAAAGCAUUUGGCAGUUCGGAGCAGAUCUCGUUUUCAAACUUUUUCUGGAGAGUGGUUAUUUUGUUAACCAUCUCCGGGGUUUUUAGAGUGAGCUCAAUGCGUUUGAGUUGAACAUCUUGUUGUAAAAAG
can-mir-f35	AUUGGUCUGGCUUUAGUGGGGA	UUCCUCUUUCUUUUUCAGCACUGUUAUUAACAUAAAAGGCUGAGCAACUCCAUGGGGAGUUAGAAGGGCGGAUGAUUCCUUUUUCUAGGAGAUGAUUGAUCUCUGUUUUACAGAUUUCCAUCAUCGCAUGAUUCAUUUGGAUUGGUCUGGCUUUAGUGGGGAUGUCUUGUUCAUCGAAACCAGAUAUGUAAGGAAUUUCAAAGAGAUGUCGUUUGCGUUCCCAAAAAGCAUUUGGCAGUUCGGAGCAGAU
can-mir-f36	GCUAAAUUAGUCAUUAUUAAGC	GAUGUUGAUGGAUAGAAAUUGAGCUAAAUUAGUCAUUAUUAAGCCUUUAAUAAUGUCAAAUUUAGCUCAAUUUCAUUCGGUCGUUAUUGG
can-mir-f36	GCUAAAUUAGUCAUUAUUAAGC	GAUGUUGAUGGAUAGAAAUUGAGCUAAAUUAGUCAUUAUUAAGCCUUUAAUAAUGUCAAAUUUAGCUCAAUUUCAUUCGGUCGUUAUUGGCGGCGGCGUUGUGGCGGAGGCUUCCGAUGCAUUUGUUGAUUAGCUUGUGUUUGAUCUAAGAAACCCUAAUCUUUGUGAAAACUCUCUUCAAGAACUUUCCAAGGUGUAUUCUUCUCACUUCCAACGCUUUAUUUUCGGAUACAGCUCAACGUUUUCUCCC
can-mir-f36	GCUAAAUUAGUCAUUAUUAAGC	UGAUGUUGAUGGAUAGAAAUUGAGCUAAAUUAGUCAUUAUUAAGCCUUUAAUAAUGUCAAAUUUAGCUCAAUUUCAUUCGGUCGUUAUUGG
can-mir-f36	GCUAAAUUAGUCAUUAUUAAGC	UGAUGUUGAUGGAUAGAAAUUGAGCUAAAUUAGUCAUUAUUAAGCCUUUAAUAAUGUCAAAUUUAGCUCAAUUUCAUUCGGUCGUUAUUGGCGGCGGCGUUGUGGCGGAGGCUUCCGAUGCAUUUGUUGAUUAGCUUGUGUUUGAUCUAAGAAACCCUAAUCUUUGUGAAAACUCUCUUCAAGAACUUUCCAAGGUGUAUUCUUCUCACUUCCAACGCUUUAUUUUCGGAUACAGCUCAACGUUUUCUCC
can-mir-f36	GCUAAAUUAGUCAUUAUUAAGC	UUUACGAGCACAAGCUGUUCAAUCCAUUUUGCAUUUUGCGAUUUCGAUUCUGCUAUCGAAGCUUCCGCAACUGAUGUUGAUGGAUAGAAAUUGAGCUAAAUUAGUCAUUAUUAAGCCUUUAAUAAUGUCAAAUUUAGCUCAAUUUCAUUCGGUCGUUAUUGGCGGCGGCGUUGUGGCGGAGGCUUCCGAUGCAUUUGUUGAUUAGCUUGUGUUUGAUCUAAGAAACCCUAAUCUUUGUGAAAACUCUCUU
can-mir-f37	CACCUUGGACACUCCUAACGGAG	CUAUAUGGUUAAAUGUCCCUUCUCAGCUAGGAUUGGCCAAGGUGGACUCCCAAAUCCACGUGACACUGGCAUGGAAUUGGUCCACCUUGGACACUCCUAACGGAGGAGGAGUAUAUUUGAACCAUGUAGGUAAAUGGUGGUACAAAUAGUAUAAUGAAGGGUGAAAUUGAUCCCUGUCAUAAUGGAGGUAUAAAUUUGAUCCUUUUUCCUAAAAUAAAAGUGAAAAUAAGUUAUAAAUAAUAGUUGGUCC
can-mir-f37	CACCUUGGACACUCCUAACGGAG	GUUUCCACGACUUUAUCAUAUUAAAUAAAAUAAUCGAAAAAGGGUCAAAGUUGCCCCUUACUAUGCAAAAAGGAUAUCUUUUCUUCCGUUAUACUAUCCGUACAACAAUACCUCGCCCUUACCUAUAUGGUUAAAUGUCCCUUCUCAGCUAGGAUUGGCCAAGGUGGACUCCCAAAUCCACGUGACACUGGCAUGGAAUUGGUCCACCUUGGACACUCCUAACGGAGGAGGAGUAUAUUUGAACCAUGUA
can-mir-f37	CACCUUGGACACUCCUAACGGAG	UGUUUCCACGACUUUAUCAUAUUAAAUAAAAUAAUCGAAAAAGGGUCAAAGUUGCCCCUUACUAUGCAAAAAGGAUAUCUUUUCUUCCGUUAUACUAUCCGUACAACAAUACCUCGCCCUUACCUAUAUGGUUAAAUGUCCCUUCUCAGCUAGGAUUGGCCAAGGUGGACUCCCAAAUCCACGUGACACUGGCAUGGAAUUGGUCCACCUUGGACACUCCUAACGGAGGAGGAGUAUAUUUGAACCAUGU
can-mir-f37	CACCUUGGACACUCCUAACGGAG	UGUUUCCACGACUUUAUCAUAUUAAAUAAAAUAAUCGGAAAAGGGUCAAAGUUGCCCCUUACUAUGCAAAAAGGAUAUCUUUUCUUCCGUUAUACUAUCCGUACAACAAUACCUCGCCCUUACCUAUAUGGUUAAAUGUCCCUUCUCAGCUAGGAUUGGCCAAGGUGGACUCCCAAAUCCACGUGACACUGGCAUGGAAUUGGUCCACCUUGGACACUCCUAACGGAGGAGGAGUAUAUUUGAACCAUGU
can-mir-f38	UGUAGUUGUAGGACAACUGUGCCU	CAAUUACGCCUAGUUGUUCAACAACUAGGUGUAGUUGUAGGACAACUGUGCCUAGUUGUUAAACAACUGCGCAACAACUAGGUGUAGUUGUAGGACAACUGUGCCUAGUUGUUAAACAACUUGCGCAG
can-mir-f38	UGUAGUUGUAGGACAACUGUGCCU	GCCUAGUUGUUCAACAACUAGGUGUAGUUGUAGGACAACUGUGCCUAGUUGUUAAACAACUGCGCAACAACUAGGUGUAGUUGUAGGACAACUGUGCCUAGUUGUUAAACAACUUGCGCAG
can-mir-f38	UGUAGUUGUAGGACAACUGUGCCU	GUGCAAUUGUUGAACAACUUCUUUAAGUUGUCGAACAAUUACGCCUAGUUGUUCAACAACUAGGUGUAGUUGUAGGACAACUGUGCCUAGUUGUUAAACAACUGCGCAACAACUAGGUGUAGUUGUAGGACAACUGUGCCUAGUUGUUAAACAACUUGCGCAG
can-mir-f17b	CAAACCGAACUCGAAUCAAACCGA	CACCCUCAUCCUCGAUUCUCCAACUUAAAUCUUUGCAUCUACAUCUAGGGGUGUAAAGAUCAAAUCGUCAAGUCAAAUCGAACCAACGAAUCAAACCAAAUCGAGAAAAAAAACUGACUUAUGGUUUGGUUUGAUUGGUUUGGCGUUAGAAAAAAAAAACGACCAUUCUUGGUUUGGUUUGGUGUUAACAAAAAAAAAAGUCAAACCGAACUCGAAUCAAACCGACAUAAUAUAUAUAUACAUAUAUAUA
can-mir-f17b	CAAACCGAACUCGAAUCAAACCGA	CCACCCUCAUCCUCGAUUCUCCAACUUAAAUCUUUGCAUCUACAUCUAGGGGUGUAAAGAUCAAAUCGUCAAGUCAAAUCGAACCAACGAAUCAAACCAAAUCGAGAAAAAAAACUGACUUAUGGUUUGGUUUGAUUGGUUUGGCGUUAGAAAAAAAAAACGACCAUUCUUGGUUUGGUUUGGUGUUAACAAAAAAAAAAGUCAAACCGAACUCGAAUCAAACCGACAUAAUAUAUAUAUACAUAUAUAU
can-mir-f17b	CAAACCGAACUCGAAUCAAACCGA	GGUUGUAUACUUAAUCUUGUAUACCCAUUUAUAAUCAAUGGGCUUCUUUUCUGGUGGUUAGGGGUGUACAAACCAAUCAAAUUGAACCGACGAACCAAAUUAAAUCGAGAAAAUAAAACGACUUAUGGUUUGGUUUGAUUGGUUUGGCGUUAGAAAAAAAAAACGACCACUCUUGAUUUGGUUUGGUGUUAACCAAAAAAAAGUCAAACCGAACUCGAAUCAAACCGACAUAAUAUAUANNNNNNNNNNN
can-mir-f17b	CAAACCGAACUCGAAUCAAACCGA	UGUAUACUUAAUCUUGUAUACCCAUUUAUAAUCAAUGGGCUUCUUUUCUGGUGGUUAGGGGUGUACAAACCAAUCAAAUUGAACCGACGAACCAAAUUAAAUCGAGAAAAUAAAACGACUUAUGGUUUGGUUUGAUUGGUUUGGCGUUAGAAAAAAAAAACGACCACUCUUGAUUUGGUUUGGUGUUAACCAAAAAAAAGUCAAACCGAACUCGAAUCAAACCGACAUAAUAUAUANNNNNNNNNNNNNN
can-mir-f17b	CAAACCGAACUCGAAUCAAACCGA	UGUCGCCCAUAAUAUCAUGGCCAGGCAGCUCACAGCUUCUAACCAACAGGUAGGGGUGUACAGAUCAAACCAUCAAGUCAAACCAAACUGACAAACCAAACCAAACCGAGAAAAAAAAUCAACUUAUGGUUUGGUUUGAUUGGUUUGGCGUUAGAAAAAAAACCGACCAUUCUUGGUUUGGUUUGGUGUUAACCUAAAAAAAGUCAAACCGAACUCGAAUCAAACCGAUAUAAUAUAUAUAUAUAUAUAU
can-mir-f17b	CAAACCGAACUCGAAUCAAACCGA	UUGUAUACUUAAUCUUGUAUACCCAUUUAUAAUCAAUGGGCUUCUUUUCUGGUGGUUAGGGGUGUACAAACCAAUCAAAUUGAACCGACGAACCAAAUUAAAUCGAGAAAAUAAAACGACUUAUGGUUUGGUUUGAUUGGUUUGGCGUUAGAAAAAAAAAACGACCACUCUUGAUUUGGUUUGGUGUUAACCAAAAAAAAGUCAAACCGAACUCGAAUCAAACCGACAUAAUAUAUANNNNNNNNNNNNN
can-mir-f17c	CAAACCGAACCUGAAUCAAACCA	GUGUCAUCUAGACCAACCUCCGAGAUAACUCUCAAUAAUAGUAUCUCUACCUCUGCAGGUAGGGGUGUAUAGACCAAACCGUCAAGUCAAACCAAACCGCCGAACCAAACCAAACCAAAAAAAAUGACUUAUGAUUUGGUUUGAUUGGUUUGGCGUUAAAAUAAAUGACCAUUCUUGGUUUGGUUUGGUGUUGACAAAAAAAAGUCAAACCGAACCUGAAUCAAACCAACAUAAUAUAUAUAUAUAAUAU
can-mir-f39	UUAGGAUCAAGAGAAGUACACAGC	AAUUCAACAAAUUGCCUAUCAUAGUAAGCAUUCAUCAGCUUCUUCAGCUGUGUGCUUCUCUUGAUCCUGAAAAACACCUCAUUUCCGUCCUAUAAAAAUUGGUCAACUUCAUAGAUCUUUUUUACUGGAAUAUGGAAUAUUGUCAUUCAGAAAUUUUAGGCUCUACGAAUUGGCCAAACCAAGAAAGCGAUCUAUGAGGUUUUUUAGGAUCAAGAGAAGUACACAGCUGAAGGAGCUCAUGAGUGCUUAC
can-mir-f39	UUAGGAUCAAGAGAAGUACACAGC	GAAUUCAACAAAUUGCCUAUCAUAGUAAGCAUUCAUCAGCUUCUUCAGCUGUGUGCUUCUCUUGAUCCUGAAAAACACCUCAUUUCCGUCCUAUAAAAAUUGGUCAACUUCAUAGAUCUUUUAUACUGGAAUAUGGAAUAUUGUCAUUCAGAAAUUUUAGGCUCUACGAAUUGGCCAAACCAAGAAAGCGAUCUAUGAGGUUUUUUAGGAUCAAGAGAAGUACACAGCUGAAGGAGCUCAUGAAUGCUUA
can-mir-f39	UUAGGAUCAAGAGAAGUACACAGC	GAAUUCAACAAAUUGCCUAUCAUAGUAAGCAUUCAUCAGCUUCUUCAGCUGUGUGCUUCUCUUGAUCCUGAAAAACACCUCAUUUCCGUCCUAUAAAAAUUGGUCAACUUCAUAGAUCUUUUUUACUGGAAUAUGGAAUAUUGUCAUUCAGAAAUUUUAGGCUCUACGAAUUGGCCAAACCAAGAAAGCGAUCUAUGAGGUUUUUUAGGAUCAAGAGAAGUACACAGCUGAAGGAGCUCAUGAGUGCUUA
can-mir-f40	ACACCCGGAUUUUAGGAGGAUCCU	AAUUAUAAGUGAAAAGACUGAGACACACCCGGAUUUUAGGAGGAUCCUAUUACCCCUGAACUAAUUAAAAUCACAUUUUUGAUAAUUUUAGUACCUAUGUGGCACACACAUGUGCCUACGUGGACCCUUCAGUGUGUUGUGCCACGUAGACACUAAGGUUAUCAAAAAUAAGGUUUUAAUUAGUCCACGAGUAAUAGGACCCUCCUAAAAUUCGGGUAUGUCUCAACCUUUUUGUAUAUAGUUCAAAGUG
can-mir-f41	AGAGAGACUGUUUCCGAUGGACC	AUGCUUUAUUAAGUAUUUGUUUAUUAUUCCUUGUCUUGAGCCGGGGGUCUAUCGGAAACAGCCUUUCUACUUCUCUUGAAGUAGUGGUAUAGACUGCGUACAUCUUAACCCCCCAGACCCCACUUUGUGGGAAUACACUGCAACAACAACAACAAACCCAGUAUUUUUCACAUCGUGCAGUCCAUACCACUACCUCUAAAGAAGUAGAGAGACUGUUUCCGAUGGACCCUCGGCUCAAGACAAAGGACAG
can-mir-f41	AGAGAGACUGUUUCCGAUGGACC	UGCUUUAUUAAGUAUUUGUUUAUUAUUCCUUGUCUUGAGCCGGGGGUCUAUCGGAAACAGCCUUUCUACUUCUCUUGAAGUAGUGGUAUAGACUGCGUACAUCUUAACCCCCCAGACCCCACUUUGUGGGAAUACACUGCAACAACAACAACAAACCCAGUAUUUUUCACAUCGUGCAGUCCAUACCACUACCUCUAAAGAAGUAGAGAGACUGUUUCCGAUGGACCCUCGGCUCAAGACAAAGGACAGG
can-mir-f42	UGAGUAGGAGCAGAAACAGUA	AUUCUUGAAAUUUGUUAGAGUAUGAGUAGGAGCAGAAACAGUAUACUGAAUCUAUAUAUUCUAACAAUGUGUACUGUUUCUUCUCCUACUCAUAUUCUAGCAAAAUCUAUAUUCAU
can-mir-f42	UGAGUAGGAGCAGAAACAGUA	AUUCUUGAAAUUUGUUAGAGUAUGAGUAGGAGCAGAAACAGUAUACUGAAUCUAUAUAUUCUAACAAUGUGUACUGUUUCUUCUCCUACUCAUAUUCUAGCAAAAUCUAUAUUCAUUCGUGUUAAUUAUCCAAUUAUUCAUAACGAAUAACUCAAAUCCACGUUCAAGACGACAAUUCAAGACCAAGCUAUUCAAGCCCUUGAACCUAAAUCAAGUUUUACAUACUUUAUAUUAUUGUUGGAAGAAUCAU
can-mir-f43	UUUGGCAUAAAACGUUACUGU	AAAGUUGUGGAUGAUGUUAAAAUAGAAAUCGUUAUUGUCAGACACAUUUUUGGCAUAAAACGUUACUGUGAGUAACGAGAUUCUACAACUC
can-mir-f43	UUUGGCAUAAAACGUUACUGU	UAAAAAAAAGUUAAAGAAUCAAAAAAAGUUGUGGAUGAUGUUAAAAUAGAAAUCGUUAUUGUCAGACACAUUUUUGGCAUAAAACGUUACUGUGAGUAACGAGAUUCUACAACUCUAUCACAUCAGAAUUUUUGUGCAACUCUGAUGCUAAAUUCGUUACUGUCAAUUACGUUUUAGCUUUAAAACGUUACUUCGAGUAACGUUACUCCGAGUAACUCAAAACUCUGACGUCACGGAGUUUUGAGUUGAU
can-mir-f44	AGGACCCUCAUGAAGUUGGAGUGU	CUCCUGAACUAUGACCAAAUCUGCCACAACACACUCCAACUUCACAGGGAUCCUAUUACCCUCUGAACUUAAUUUUAGCAUAUUUUUGUUGCCCUUUUGACCUGACGUAACACCAUUAUUACAUAAAUGGGACUCACAUCAAAGGUGUCAUAUCAGCUAAAAAGAUUGAUAAAAAUAUGCUAAAAGUUAGUUUAGGGGGGUAAUAGGACCCUCAUGAAGUUGGAGUGUGUCGUAGCAAAUUUGAUCAUAG
can-mir-f45	AAUUCUAACUCUAACGUGCGUGGU	UAAGUUGAACAAAAAACACUUCAAUUCUAACUCUAACGUGCGUGGUUUUGAGUGUAUACACACAUUUUGUUAGGUAGGAUUGAAGUAUUUUUUUGUUUAGCUUUUGUAAAUUUGAAGGACCUACUUGUGCACUAGUAAAGUUAAAGAUCAUAAUUAUAAUUUGGUAUCAUUCUUUUUAUGUAUUAUACCCUAUAAAUAUAUUAUCCCUCGUAAGAAUGAUAAAAUAUACCCUAUAUGAAUUUUAUUUUAA
can-mir-f46	ACUCGGACUCUCCAAAAAUAUUGU	AAAUUGAAUCAGGGGCUAAGUUACUCGGACUCUCCAAAAAUAUUGUCAUGCCCGUAUCGGGUCCUCCAAAAAUAUACUAAUUUUGAAGGAUCCGACACGCACCCAACAAAAUUUUUGAAGAGUCCGAGCAACAUAGAUCAGGGGGAUAACAAAUAUAAUGCCUGAUAGCCUUCAAAGCCUUAUCAUCUCUACACUGCCUCCAGGGAAAGAUUUGCCACAUUUUUUUUCUGAUUAGUGUUGCAACACAAAU
can-mir-f46	ACUCGGACUCUCCAAAAAUAUUGU	AAAUUGAAUCAGGGGCUAAGUUACUCGGACUCUCCAAAAAUAUUGUCAUGCCCGUAUCGGGUCCUCCAAAAAUAUACUAAUUUUGAAGGAUCCGACACGCACCCAACGAAAUUUUUAAGAGUCCGAGCAACAUAGAUCAGGGGGAUAACAAAUAUAAUGCCUGAUAGCCUUCAAAGCCUUGUCAUCUCUACACUGCCUCCAGGGAAAGAUUUGCCACAUUUUUUUUCUGAUUAGUGUUGCAACACAAAUU
can-mir-f46	ACUCGGACUCUCCAAAAAUAUUGU	AACCAAAUUGAAUCAGGGGCUAAGUUACUCGGACUCUCCAAAAAUAUUGUCAUGCCCGUAUCGGGUCCUCCAAAAAUAUACUAAUUUUGAAGGAUCCGACACGCACCCAACAAAAUUUUUGAAGAGUCCGAGCAACAUAGAUCAGGGGGAUAACAAAUAUAAUGCCUGAUAGCCUUCAAAGCCUUAUCAUCUCUACACUGCCUCCAGGGAAAGAUUUGCCACAUUUUUUUUCUGAUUAGUGUUGCAACAC
can-mir-f46	ACUCGGACUCUCCAAAAAUAUUGU	CAAAUUGAAUCAGGGGCUAAGUUACUCGGACUCUCCAAAAAUAUUGUCAUGCCCGUAUCGGGUCCUCCAAAAAUAUACUAAUUUUGAAGGAUCCGACACGCACCCAACAAAAUUUUUGAAGAGUCCGAGCAACAUAGAUCAGGGGGAUAACAAAUAUAAUGCCUGAUAGCCUUCAAAGCCUUAUCAUCUCUACACUGCCUCCAGGGAAAGAUUUGCCACAUUUUUUUUCUGAUUAGUGUUGCAACACAAA
can-mir-f46	ACUCGGACUCUCCAAAAAUAUUGU	GGUCUUAAACAUGUCAUGUGGAAAGUUGAAGUUGAAGAAUUGCCAAAAAGGAAAGGAACAUUCUUUUUGAAAUGGACUAAAACGGAAAGUAAAACAACCAAAUUGAAUCAGGGGCUAAGUUACUCGGACUCUCCAAAAAUAUUGUCAUGCCCGUAUCGGGUCCUCCAAAAAUAUACUAAUUUUGAAGGAUCCGACACGCACCCAACAAAAUUUUUGAAGAGUCCGAGCAACAUAGAUCAGGGGGAUAACA
can-mir-f47	AGGACAAGAAUUAGCCACGUAGGA	AAGAGGGUAAGUAUACACAAUCCAUAUCUAACCUUCAACAAAUGAAAAAUGCAUAAUACAUAAACAUGUUCUUUAACUUGGCGUCAAAUCACAUCUAUGACCUCCAACUUUGUGUGUGUACAAGUAGACACUUAAACUUGUAUAAAGUUAAACAAGUAAACAUACACAUCCUAUGUGGCAUAAUACACAUAGAAUACCAUGUAGGACAAGAAUUAGCCACGUAGGACGUCACAUAGGACAUGUGUCUGCU
can-mir-f47	AGGACAAGAAUUAGCCACGUAGGA	AUAAUUCACGUAGGAUGCCAUGUAGGACAAGAAUUAGCCACGUAGGAUGCCACAUAGGACAUAUGUGUCUACUUGUUCAAUUUUAUACAAGUUUAAGUGUCUACUUAUGCGCACCCAAAGUUGGAGGUCAUAUAUGUGAUUUAUUGUCAAAUUAAAGGGCAUGUUUAUGUAUUAUGCCAAAAUUAAAAUAUAGACUCGUAUAUCAAAAAAUUCACUUUGUAAGUAAGCAUCAGAAUUAGCCAGUGCUUUC
can-mir-f47	AGGACAAGAAUUAGCCACGUAGGA	CUUCAAACAUAUUAUAUUUUACAGAUUAGAAAAGAUAGUUUGUAUGCUAAAGUUUUGUCAUAACACAUAAAUGUGUCCUUUUAACUUGGCUUCAAUUUGUAUAUAUGCCUUUCAACUCUGAGAGUGCAUAAGUAAAUACUUAAACUUAGUUGAACAAGUGGACACACACGUCCUAUGUGGCAUAAUACAUGUUGGCCACUAUGUAGGACAAGAAUUAGCCACGUAGGACACCACAUAGGACAUAUGUGUC
can-mir-f47	AGGACAAGAAUUAGCCACGUAGGA	GACCUCCAACUUUGUGUGUGUACAAGUAGACACUUAAACUUGUAUAAAGUUAAACAAGUAAACAUACACAUCCUAUGUGGCAUAAUACACAUAGAAUACCAUGUAGGACAAGAAUUAGCCACGUAGGACGUCACAUAGGACAUGUGUCUGCUUGUUCAACUUUAUACAAGUGUCUACUUAUGCACACCCAAAGUUGGAGAUCAUAGAUUUGAUCCGAGACCAAGUUAAAGGGCGUAUUUAUGUAUUGUGC
can-mir-f47	AGGACAAGAAUUAGCCACGUAGGA	GAGUGCAUAAGUAAAUACUUAAACUUGUAUAAAGUUGAACAAGCAUACAUGUCCUUAACAAAUAAACAUGCCCUUUAAAUUGGCAUUAAAUUACAUCUAUGACCUCCAACUUUGUGUGUGCACAAGUAGACACUUAAUGUUGUCUAAAGUUGAACAAGUGGACACACACGUCCUAUGUGGCAUAAUACAUGUUGGCCACCAUGUAGGACAAGAAUUAGCCACGUAGGACACCACAUAGGACAUAUGUGUC
can-mir-f47	AGGACAAGAAUUAGCCACGUAGGA	GUGCAUAAGUAAAUACUUAAACUUGUAUAAAGUUGAACAAGCAUACAUGUCCUUAACAAAUAAACAUGCCCUUUAAAUUGGCAUUAAAUUACAUCUAUGACCUCCAACUUUGUGUGUGCACAAGUAGACACUUAAUGUUGUCUAAAGUUGAACAAGUGGACACACACGUCCUAUGUGGCAUAAUACAUGUUGGCCACCAUGUAGGACAAGAAUUAGCCACGUAGGACACCACAUAGGACAUAUGUGUCUA
can-mir-f47	AGGACAAGAAUUAGCCACGUAGGA	UGAAGAGGGUAAGUAUACACAAUCCAUAUCUAACCUUCAACAAAUGAAAAAUGCAUAAUACAUAAACAUGUUCUUUAACUUGGCGUCAAAUCACAUCUAUGACCUCCAACUUUGUGUGUGUACAAGUAGACACUUAAACUUGUAUAAAGUUAAACAAGUAAACAUACACAUCCUAUGUGGCAUAAUACACAUAGAAUACCAUGUAGGACAAGAAUUAGCCACGUAGGACGUCACAUAGGACAUGUGUCUG
can-mir-f47	AGGACAAGAAUUAGCCACGUAGGA	UGGCGUCAAAUCACAUCUAUGACCUCCAACUUUGUGUGUGUACAAGUAGACACUUAAACUUGUAUAAAGUUAAACAAGUAAACAUACACAUCCUAUGUGGCAUAAUACACAUAGAAUACCAUGUAGGACAAGAAUUAGCCACGUAGGACGUCACAUAGGACAUGUGUCUGCUUGUUCAACUUUAUACAAGUGUCUACUUAUGCACACCCAAAGUUGGAGAUCAUAGAUUUGAUCCGAGACCAAGUUAAAG
can-mir-f48	AUCCCUCGAACUAUGAUCAAAGUU	AUACAAGAGAUAAGCAUUAAGUAUCCCUCGAACUAUGAUCAAAGUUGUUACGACACACUCCAACUUCACAGGAGUCCUAUUACCCCUAAUUCAAUUUUAGGGUAUUUUUGUCACCUUUUUAUGCUGACGUGACAUUUUGGGAGGAUAAUAGUACCCCAUGAAGUUGGAGUGUGUCGUAGCAAAUUUGGUCAUAGUUCAGGGUACUAAGUGUUUUACUCUUUAUACAAAUCAAAACCAGACAAACAAAUUA
can-mir-f49	CCUAACUACGGAAAGAAUCGAGAA	AAUCCUACAGUGUACAUAAUAUCCUAACUACGGAAAGAAUCGAGAAUGGAAAUCCUAUAAAUCUUUUAUUACCCUAUCUCGAUAGGCUAAUAACAGAUUUAUACUAUUUCCUUUCUCGAUUCUUUCCAUCGUUAGGAUUCUAUGUACAUGUAUAUAUACCUAUUACUUCAUAGAAUAAUAUACAGAUUCACUUUGGUUUACUUCUGUUACAUUGUUUAACUACGGUAUUUGGCCAUCGCUAAUUGCUUCA
can-mir-f49	CCUAACUACGGAAAGAAUCGAGAA	UUUUUGACGAGUACGAGCAAUAUAGGGCGUGGACCGGGAGACUAAACGGAACGGACAUGGCAGAAGUAAGACAGAUUGAAUCUGUAUCUUAAUCCUACAGUGUACAUAAUAUCCUAACUACGGAAAGAAUCGAGAAUGGAAAUCCUAUAAAUCUUUUAUUACCCUAUCUCGAUAGGCUAAUAACAGAUUUAUACUAUUUCCUUUCUCGAUUCUUUCCAUCGUUAGGAUUCUAUGUACAUGUAUAUAUACC
can-mir-f50a	UAUGACGGAAGGUAUAUACAUACC	CGAACUAUGAUAAAUGAUAUGUAUAUACCCUCCGUCAUACUUUGGAUACACAUAUGCCCCUACCAUUAAUGAAAUGGCACGUAUAUGCCCCUCACACUAACAGUAGGGACAUGUGUACCCAAAGUAUGACGGAAGGUAUAUACAUACCAUUUAUUAUAGUUCAAGGUAUAUUUGUCCCUUUUUUCAUUUUUUUUUAUCCCAAAUAUUUAACUCAAACCCGCUACCCGACCCAAUAAACUCAUCGAACCCG
can-mir-f50a	UAUGACGGAAGGUAUAUACAUACC	GAGGAUGCACAGCAGCUAGCAAAUGAGUAGGCAUAGCCAGAGAGAACAUAUCUUAUACGGAAAAGAGAUAAAUAUACCUCCGAACUAUGAUAAAUGAUAUGUAUAUACCCUCCGUCAUACUUUGGAUACACAUAUGCCCCUACCAUUAAUGAAAUGGCACGUAUAUGCCCCUCACACUAACAGUAGGGACAUGUGUACCCAAAGUAUGACGGAAGGUAUAUACAUACCAUUUAUUAUAGUUCAAGGUAUA
can-mir-f50a	UAUGACGGAAGGUAUAUACAUACC	UACGUAUAUACCUCUCCACACUAACAGUUAAUCGUUUUGGGUAAAAAAAUUAAGACGAAAAAGGAAUAAAUAUAUCCUUGAAUUAUGACAAAUGGUACGUAUAUACUCUCCGUUAUGCUUUUGAUACACAUAUGUCCCUAUCAUUAAUGAAAUGGUACGUAUACGUCCCUCGUACUAACGAUUGGGGCAUAUAUGUAUCCAAAGUAUGACGGAAGGUAUAUACAUACCAUUUAUCAUAAUUCGGGGGUUC
can-mir-f50a	UAUGACGGAAGGUAUAUACAUACC	UUUUUGAUAGAGGGACUAUAUAAUAAUUACUUAAAAUGUUCUUUCACUUUUUUAUCGGAAAAGGAAUAUAUAAACCCCCGAACUAUAAUAAAUGAUACGUGUAUACCCUCCGUCAUAGUUUGAGUACACAUAUGCCCCUAUCAUUAGUGUGAGGGACAUAUACGUAUCAUUUCAUUAACGGUAGAAGCAUAUGCAUACUCAAAGUAUGACGGAAGGUAUAUACAUACCAUUUAUCAUAAGUCGAGGGUAU
can-mir-f50b	UAUGACGGAGAGUAUAUACAUAUC	AACUAUGAUAAAUGGUAAGUAUAUACCUUCCGUCAUACUUUGGGUACACAUAUGCCCCUACCGUUAGUGUGAGGGGUAUAUAUGUACCAUUCAUUAAUGGUAGGGGCAUAUGUGUACUCAAAAUAUGACGGAGAGUAUAUACAUAUCAUUUAUCGUAAUUCGAGGGUAUAUAUGUAUCAUAAUUCGAGGGUAUAUAUGUUUCUUUUCCAUUUUUUAAAUGCUCUGUUUUAGUCUUCUUGAAACUUAACCA
can-mir-f50b	UAUGACGGAGAGUAUAUACAUAUC	ACUCCCGAACUAUGAUAAAUGGUAAGUAUAUACCUUCCGUCAUACUUUGGGUACACAUAUGCCCCUACCGUUAGUGUGAGGGGUAUAUAUGUACCAUUCAUUAAUGGUAGGGGCAUAUGUGUACUCAAAAUAUGACGGAGAGUAUAUACAUAUCAUUUAUCGUAAUUCGAGGGUAUAUAUGUAUCAUAAUUCGAGGGUAUAUAUGUUUCUUUUCCAUUUUUUAAAUGCUCUGUUUUAGUCUUCUUGAAAC
can-mir-f50b	UAUGACGGAGAGUAUAUACAUAUC	CGAACUAUGAUAAAUGGUAAGUAUAUACCUUCCGUCAUACUUUGGGUACACAUAUGCCCCUACCGUUAGUGUGAGGGGUAUAUAUGUACCAUUCAUUAAUGGUAGGGGCAUAUGUGUACUCAAAAUAUGACGGAGAGUAUAUACAUAUCAUUUAUCGUAAUUCGAGGGUAUAUAUGUAUCAUAAUUCGAGGGUAUAUAUGUUUCUUUUCCAUUUUUUAAAUGCUCUGUUUUAGUCUUCUUGAAACUUAAC
can-mir-f50b	UAUGACGGAGAGUAUAUACAUAUC	GAUGAGUUUAUUGGGUCGGAUAGUGUGUUUCGGUUAAUUAUUUGAGAUAAAAAAAUAAAAAGGGGACAAAUAUACCCCAAACUAUAAUAAAUGGUAUGUAUAUACUUUCCAUCAUACUUUAAGUACACAUGUACCCCUACUGCGAGUGUGAGGGCAUAUGCGUAUCGUUUCAUUAACAGUAGGAGCUAGCAAAUAUACUCUAAAUAUGACGGAGAGUAUAUACAUAUCAUUUAUCAUAAUUUAGGAGUAU
can-mir-f50b	UAUGACGGAGAGUAUAUACAUAUC	GUUUAUUGGGUGGGGUAGAGGGUUUAGGUUAAUAGUUUGAAAUAAAAAAAUAAAAAUAGAAAAGGGACAAAUAUACUCCCGAACUAUGAUAAAUGGUAAGUAUAUACCUUCCGUCAUACUUUGGGUACACAUAUGCCCCUACCGUUAGUGUGAGGGGUAUAUAUGUACCAUUCAUUAAUGGUAGGGGCAUAUGUGUACUCAAAAUAUGACGGAGAGUAUAUACAUAUCAUUUAUCGUAAUUCGAGGGUAU
can-mir-f50b	UAUGACGGAGAGUAUAUACAUAUC	UGAGUUUAUUGGGUCGGAUAGUGUGUUUCGGUUAAUUAUUUGAGAUAAAAAAAUAAAAAGGGGACAAAUAUACCCCAAACUAUAAUAAAUGGUAUGUAUAUACUUUCCAUCAUACUUUAAGUACACAUGUACCCCUACUGCGAGUGUGAGGGCAUAUGCGUAUCGUUUCAUUAACAGUAGGAGCUAGCAAAUAUAUACUCUAAAUAUGACGGAGAGUAUAUACAUAUCAUUUAUCAUAAUUUAGGAGUAU
can-mir-f51	AGUUGACCUCUAUUGACUUGGCAC	AAAAUUAAAGCGCAUUUUAGUACAUUUGGCACUAUUUUAAUUUAAGGCCACAAAAUUCAAAAGUCUUCUUUAUUUUCUUAAAUUUUGUGUCAAGUCAAAGUAGGUCAUUCUUUUUUAAACGGAGGGAGUAUCAGAUUUUGAAAAAAAAUAAUUAAUGCUAAAAACACAACAUGCAAAAUAUUACUUCCUCCGUUUCAUAUUAGUUGACCUCUAUUGACUUGGCACACCCAUUAAGAAAAUAUUAAUUAAG
can-mir-f51	AGUUGACCUCUAUUGACUUGGCAC	ACAAAAUUAAAGCGCAUUUUAGUACAUUUGGCACUAUUUUAAUUUAAGGCCACAAAAUUCAAAAGUCUUCUUUAUUUUCUUAAAUUUUGUGUCAAGUCAAAGUAGGUCAUUCUUUUUUAAACGGAGGGAGUAUCAGAUUUUGAAAAAAAAUAAUUAAUGCUAAAAACACAACAUGCAAAAUAUUACUUCCUCCGUUUCAUAUUAGUUGACCUCUAUUGACUUGGCACACCCAUUAAGAAAAUAUUAAUUA
can-mir-f51	AGUUGACCUCUAUUGACUUGGCAC	CACAAAAUUAAAGCGCAUUUUAGUACAUUUGGCACUAUUUUAAUUUAAGGCCACAAAAUUCAAAAGUCUUCUUUAUUUUCUUAAAUUUUGUGUCAAGUCAAAGUAGGUCAUUCUUUUUUAAACGGAGGGAGUAUCAGAUUUUGAAAAAAAAUAAUUAAUGCUAAAAACACAACAUGCAAAAUAUUACUUCCUCCGUUUCAUAUUAGUUGACCUCUAUUGACUUGGCACACCCAUUAAGAAAAUAUUAAUU
can-mir-f51	AGUUGACCUCUAUUGACUUGGCAC	CUUUAUAAUAUUUUUCAAUUACACUAAGGGUAUAAUAGAAAAAAAAAAUUGUCUUAUCUUGAUAAGUAAAAUGGAACACCAAAUUAGGAAAUUUGAGACGGGUAAAAUGGGACGGAGGGAGUAUCAUUUAAUGAUAGGAAUAGAAGAAAAUGUUAUAUUUAUUUUAUUUCAUAAAUUAGAAAAGUACUUCCCCGGUUUCAUAUUAGUUGACCUCUAUUGACUUGGCACACCCAUUAAGAAAAUAUUAAUU
can-mir-f51	AGUUGACCUCUAUUGACUUGGCAC	UAUAAUAUUUUUCAAUUACACUAAGGGUAUAAUAGAAAAAAAAAAUUGUCUUAUCUUGAUAAGUAAAAUGGAACACCAAAUUAGGAAAUUUGAGACGGGUAAAAUGGGACGGAGGGAGUAUCAUUUAAUGAUAGGAAUAGAAGAAAAUGUUAUAUUUAUUUUAUUUCAUAAAUUAGAAAAGUACUUCCCCGGUUUCAUAUUAGUUGACCUCUAUUGACUUGGCACACCCAUUAAGAAAAUAUUAAUUAAG
can-mir-f52	GUUGUCCGGACUCUUCAAAAUGUC	UACAUUGCUUUUCUUGAAUAUAUAGUAUGAAGUUGCUCGGACUCUCCAAAACUGUUGCCACACCAGAGUUGGAUCCUUCAAAAAUGCACUACUUUUGAAGGAUCCGACACAACCCCUGAUUACAUUUUUGAAGUCCGAGCAACAUAGGUGAAGGUUAUGAAUGUUUAUGAGAUGCUUGUGCAUGUGUUUAUGAUCAUGAUCUAUGUUGUCCGGACUCUUCAAAAUGUCUUCGACCCGAUCCUUCAAAAGU
can-mir-f53	AUCCUUUUGUACUGUUGUGACAUC	CCUCAAAACGUUUUCAAAACAGAUUUAACGACAAAAAUAUUAGAGAUAAGCAUUCAGCAUCCCUUCGAAUUGGGGUCAAAGUUGCUACGACACACUCCAACUUCACAGGGGUCCUAUUACCCCUUAAUUCAAUUUUAGCGUAUUUUUGUCAUCCUUUUGUACUGUUGUGACAUCUUUAUUACAUAAAAUGGGGUUCAUAUCAAAAGUGUCACAUCAGCUAAAAAGGAUGAAAAAAAUAACUAAAAUUUAG
can-mir-f53	AUCCUUUUGUACUGUUGUGACAUC	UCAAUUUUAGCGUAUUUUUGUCAUCCUUUUGUACUGUUGUGACAUCUUUAUUACAUAAAAUGGGGUUCAUAUCAAAAGUGUCACAUCAGCUAAAAAGGAUGAAAAAAAUAACUAAAAUUUAGUUAGGGAUUAUAGGACACCCGUGAAGUUGAACUGUGUCGUCACAAAUUUGAUUAUAGUUCACAGGUACUAUAUGCUUUACUCAAAAUAUUAAGAUCACUAUCUUUGCUGCAGAUUUUAUAAUGAUGUA
can-mir-f54	AUUCUAUACCGUCAGUAAACUUGA	GUGCACCGUCUGUGCACAAAAUAUUCUAUACCGUCAGUAAACUUGACCUGCUAUUGCAGGUUAUCCAAUUAUAUACACAAAAUUUAAAAAAGAAAAAAUUAGUUAACCUACAAUAGAAAGUCAAGUUUACCUGAUAGUGUAGAAUAUUUUGUACACUGACGGUGCACAAAACUUAAAUUCUAUGUAUAUAUAGUGUCGGCCAGAAGAAUCUGCCCCACUAUGAAAAAGCAAUUAGGUAUAAACAUAUUAC
can-mir-f55	CUAGAAGUCAAUUAGUUAAGUAUU	AGCUACUUAAAAUAUAAAUAAAUACUUAAUUAAUUGACUUCUAGACAUUCAUAGCUUCCACGCAUCCACAACACAUUUAAGCAAUAGAACUUUUUAUCCAAUGUGUUGUUGAUGCCUAGAAGUCAAUUAGUUAAGUAUUUAUUAUAUUUUAAGUAGCUUUAUUUAUUAUUCUAGAUUAGAGUGUCAUGUUUCCUAGUUUCAUAAGCUUUCUAUUUUCUGUAAUAAAACUCCUAAUUUAAAUGGGGUUUAG
can-mir-f55	CUAGAAGUCAAUUAGUUAAGUAUU	AGCUACUUAAAAUAUAAAUAAAUACUUAAUUAAUUGACUUCUAGACAUUCAUAGCUUCCACGUAUCCACAACACAUUUAAGCAAUAGAACUUUUUAUCCAAUGUGUUGUUGAUGCCUAGAAGUCAAUUAGUUAAGUAUUUAUUAUAUUUUAAGUAGCUUUAUUUAUUAUUCUAGAUUAGAGUGUCAUGUUUCCUAGUUUCAUAAGCUUUCUAUUUUCUGUAAUAAAACUCCUAAUUUAAAUGGGGUUUAG
can-mir-f55	CUAGAAGUCAAUUAGUUAAGUAUU	UAAGACGUAAAUGGUGGGAUAAAUAAUUCCUUGACUAACUAAUACGUCUAACCAAACAUGAAAAAAGUUAAUCCUAGAAUAAUAAAUAAAGCUACUUAAAAUAUAAAUAAAUACUUAAUUAAUUGACUUCUAGACAUUCAUAGCUUCCACGCAUCCACAACACAUUUAAGCAAUAGAACUUUUUAUCCAAUGUGUUGUUGAUGCCUAGAAGUCAAUUAGUUAAGUAUUUAUUAUAUUUUAAGUAGCUUUA
can-mir-f55	CUAGAAGUCAAUUAGUUAAGUAUU	UAAGACGUAAAUGGUGGGAUAAAUAAUUCCUUGACUAACUAAUACGUCUAACCAAACAUGAAAAAAGUUAUUCCUAGAAUAAUAAAUAAAGCUACUUAAAAUAUAAAUAAAUACUUAAUUAAUUGACUUCUAGACAUUCAUAGCUUCCACGUAUCCACAACACAUUUAAGCAAUAGAACUUUUUAUCCAAUGUGUUGUUGAUGCCUAGAAGUCAAUUAGUUAAGUAUUUAUUAUAUUUUAAGUAGCUUUA
can-mir-f55	CUAGAAGUCAAUUAGUUAAGUAUU	UUAUCCAAUGUGUUGUUGAUGCCUAGAAGUCAAUUAGUUAAGUAUUUAUUAUAUUUUAAGUAGCUUUAUUUAUUAUUCUAGAUUAGAGUGUCAUGUUUCCUAGUUUCAUAAGCUUUCUAUUUUCUGUAAUAAAACUCCUAAUUUAAAUGGGGUUUAGAGGAAUAAAACGUGCACAGUAUUUUCACAAAUGGCAAGAGAUUGGAGUCUUGCCAGUGAACUUUAAGAGGUCAUUGGUUGGGAACAAGUUAUC
can-mir-f56	ACUAACAAUUGUUAUCUGAGCCU	UAUUAUUUCUUUCAAUCCCUUAUAUUUUUGUAGUUUUUGUACAUUAUUCAUCUAAACAAUAUUUAUAAUAUUUUGGUGGAUAUCUAAAUCUAAUUUUAUCAUAAUUAAUAAAUUAAUCGAAUUCCUCCAAAUACAUACUACUUUCGGUAACUUUAAACAACAUAGGCUCUGAUACCAAUUGUAGGGGGUGUGGAUAACUUGGGUAACUAACAAUUGUUAUCUGAGCCUAUGUUGUUUAAAUUUACCGGAA
can-mir-f57	GUGUCACGUCGGCUAAAAAGGAUG	CUUAAAAGUGUGUUUGGUAUUACGGAAGGAAAUAUUUUUCCCUCGAACUAUAGCCAAAGUUGCUACGACAUACUCCAACUUUGCAAUUACCCCCUCACCUCAAUUUUAGCAUAUUUUUGUCACCCUUUUGUGCUGACGUGACACCUUUAUUGCAUAAAAUGAGAUUCACGUCAAAGGUGUAAUCACUAAAAAGGAUGACAAAAGGUGUCACGUCGGCUAAAAAGGAUGACAAAAAUACAUUAAAAUUUAA
can-mir-f58	AUUGGAACCCAUAACUCUAUGCCU	AAAAUUCAUGUAAGUCUUCAAGUGUAAUUUAGAAUCCAAAUUUAUUAAAUCCAUACACAUACACAAAAUCAUAGAUACACACAUAGAACAACAAAAUCAUGAGCUACAAGUUACUGAUAUAUAGAGAGAAGGAAAAUUGGAACCCAUAACUCUAUGCCUUUCAGAGCGACGCUAUAUNAAAAUUUCAUAUGGCGUCACUCUGAAAGGCAUAGACUUGUGGAUCCCAAUUUUCCUUCUCUUUAUAUAUCAG
can-mir-f58	AUUGGAACCCAUAACUCUAUGCCU	CUGAUAUAUAGAGAGAAGGAAAAUUGGAACCCAUAACUCUAUGCCUUUCAGAGCGACGCUAUAUGAAAAAAAUUUCAUAUGGCGUCACUCUGAAAGGCAUAGACUUGUGGAUCCCAAUUUUCCUUCUCUUUAUAUAUCAGUUACUUGUAGCUCAUGGUUUGUUGUUGUAUGUGUGUAUCGAUGGUUUUGUGUAUGUGGAUGGAAUUAAUAAAUUUGGAUUCUAAAUUACACUUAAGACUUAAAAUGAUUU
can-mir-f58	AUUGGAACCCAUAACUCUAUGCCU	CUGAUAUAUAGAGAGAAGGAAAAUUGGAACCCAUAACUCUAUGCCUUUCAGAGCGACGCUAUAUNAAAAUUUCAUAUGGCGUCACUCUGAAAGGCAUAGACUUGUGGAUCCCAAUUUUC
can-mir-f58	AUUGGAACCCAUAACUCUAUGCCU	CUGAUAUAUAGAGAGAAGGAAAAUUGGAACCCAUAACUCUAUGCCUUUCAGAGCGACGCUAUAUNAAAAUUUCAUAUGGCGUCACUCUGAAAGGCAUAGACUUGUGGAUCCCAAUUUUCCUUCUCUUUAUAUAUCAGUUACUUGUAGCUCAUGGUUUGUUGUUGUAUGUGUGUAUCGAUGGUUUUGUGUAUGUGGAUGGAAUUAAUAAAUUUGGAUUCUAAAUUACACUUAAGACUUAAAAUGAUUUUUU
can-mir-f59	GCAGAGGCGGAGGACAACGGAAGU	CUGUCGAAGAUUGAGAGCAGCAGCAGAGGCGGAGGACAACGGAAGUUGCCGACGGUCUUUUACAGUUUUACUACAUAUAUGGCCAGCAACUCCCGCUGUCCUCCGCCUCUGCUGCUGCCCUCAAUCUUCAACAGCUCCUCCAACACGGUGAUUUCCUCCACCUCCAAAACCUUGGGGUUAACGCCCAGCCUUUCCCCCAAAUCCUUCAUCGUGAUGCACAUGUAGCACCUACGCGCGGCUGCAACCAUUG
can-mir-f59	GCAGAGGCGGAGGACAACGGAAGU	CUGUCGAAGAUUGAGAGCAGCAGCAGAGGCGGAGGACAACGGAAGUUGCCGACGGUCUUUUACAGUUUUACUACAUAUAUGGCCAGCAACUCCCGCUGUCCUCCGCCUCUGCUGCUGCCCUCAAUCUUCAACAGCUCCUCCAACACGGUGAUUUCCUCCACCUCCAAAACCUUGGGGUUAACGCCCAGCCUUUCCCCCAAAUCCUUCAUUGUGAUGCACAUGUAGCACCUACGCGCGGCUGCAACCAUUG
can-mir-f59	GCAGAGGCGGAGGACAACGGAAGU	GCCGCGCGCGGUUGCUACAUGUGCAUCAUGGUUAAGGAUUCGGUGGAAAGGCUGGGCGUUAACCCCAAGGUUUAGGAGGUGGAUGAGGCGGAGGAAAUCACCGCGUUGGACGAGCUGUCGAAGAUUGAGAGCAGCAGCAGAGGCGGAGGACAACGGAAGUUGCCGACGGUCUUUUACAGUUUUACUACAUAUAUGGCCAGCAACUCCCGCUGUCCUCCGCCUCUGCUGCUGCCCUCAAUCUUCAACAGCU
can-mir-f59	GCAGAGGCGGAGGACAACGGAAGU	UAGCCGCGCGCGGUUGCUACAUGUGCAUCAUGGUUAAGGAUUCGGUGGAAAGGCUGGGCGUUAACCCCAAGGUUUAGGAGGUGGAUGAGGCGGAGGAAAUCACCGCGUUGGACGAGCUGUCGAAGAUUGAGAGCAGCAGCAGAGGCGGAGGACAACGGAAGUUGCCGACGGUCUUUUACAGUUUUACUACAUAUAUGGCCAGCAACUCCCGCUGUCCUCCGCCUCUGCUGCUGCCCUCAAUCUUCAACAG
can-mir-f60	ACUUGGACUUAGAUCACAACUAUG	AUAAUACAUAAACAUGGCCUUUUAACUUGGACUUAGAUCACAACUAUGACCUCCAACUUUAUACAAGUUUAAAUAUCUAUUUGUGCACACCCAAAGUUGGAGGUCAUAGAUGUGAUUUGAGACCAAGUUAAUUAAAAGACAUAUUUAUGUAUUAUGCCUUAAGGUGACAUGUCAAAAUGAUUUCGUACUAACCUGCAAAAUCACCGUCAUGAUUUUCGGUUGACUAGCUAUAUCGUCUUUAGUGGGAUAA
can-mir-f61	AUUAACCCUGAACUAAUUAAAAGU	UACCUCAACUUAAAGGGAUCCUAUUAACCCUGAACUAAUUAAAAGUAUAAUUUUAACACCCUUAGUGGCUACGCGGCAAAUACAUGGCACAACACACUAAAGGGUCCACGUAGGCACUAAGGAUGUCAAAAUUACACUUUUAAUUAGUUCAGGGGUAAUAGACCCCCCAUUAAGUUGAGGUGUAUCUCAACUAUUUUGGGUAUAGUUCAAGGAUGAAAUAGGGUAUUUUCUCAAAAAAAAAAAAAAAAAA
can-mir-f61	AUUAACCCUGAACUAAUUAAAAGU	UACCUCAACUUAAAGGGAUCCUAUUAACCCUGAACUAAUUAAAAGUAUAAUUUUAACACCCUUAGUGGCUACGCGGCAAAUACAUGGCACAACACACUGAAGGGUCCACGUAGGCACUAAGGAUGUCAAAAUUACACUUUUAAUUAGUUCAGGGGGUAAUAGACCCCCCAUUAAGUUGAGGUGUGUCUCAACUAUUUUGGGUAUAGUUCAAGGAUGAAAUAGGGUAUUUUCUCAAAAAAAAAAAAAAAAA
can-mir-f62	AAGUAGAACUUGUGCACAUCCAAA	CUUUAAUUUGGUCUUAGCUUGUAUCUAUAACCUUCAAUUUUGGAUGUGCACAAGUAGACACUUAAACUUGUAUAAAGCUAAACAAGUAGACAAAUGCAUCCCAUGUGGUAUAAUACAUGCAGGAAGUUAUGUAGGACAUGAAUUGACCACGUUGGAUGCCACAUAGGACACAUGUGUCUAGUUGUUCAGUUUUAUAUAAGUUCAAGUAGAACUUGUGCACAUCCAAAGUUGGAGAACGUAGAUGAAAGUU

## Sheet: E
Conservative miRNA differential expression between 28 DAA placenta and 28 DAA Flesh samples
Name	Sequence	baseMean	FoldChange	log2FoldChange
can-mir166r	UCGGACCAGGCUUCAUUCCC	10213.8	16.6283	4.05557
can-miR398d	UGUGUUCUCAGGUCGCCCCUG	3221.02	0.141079	-2.82543
can-miR171h	UGAGCCGAACCAAUAUCACUC	979.042	0.0505552	-4.306
can-mir162m	UCGAUAAACCUCUGCAUCC	392.506	8.87645	3.14998
can-mir166v	GGACCAGGCUUCAUUCCCC	388.944	7.39825	2.88718
can-mir162g	UCGAUAAACCUCUGCAUCCG	226.282	11.369	3.50703
can-mir166s	CGGACCAGGCUUCAUUCCCC	173.749	11.7555	3.55526
can-mir171l	UUGAGCCGCGCCAAUAUCACG	100.678	0.0678534	-3.88144
can-mir168b-3p	CCCGCCUUGCAUCAACUGAA	69.2689	0.016613	4.22865
can-mir167a-c	UGAAGCUGCCAGCAUGAUCUA	54.4406	0.0328886	-4.92627
can-mir166u	CGGACCAGGCUUCAUUCCC	51.9436	8.46316	3.0812
can-mir5300	CCCAGUCCAGGCAUUCCAAC	43.9778	10.2735	3.36085
can-mir166n	CUCGGACCAGGCUUCAUUCCC	36.4134	9.11272	3.18788
can-mir319f	UUGGACUGAAGGGAGCUCCUU	33.9217	0.0746286	-3.74413
can-mir171a-e	UGAUUGAGCCGUGCCAAUAUC	25.33	0.0500507	-4.32047
can-mir171n	UGAGCCGAACCAAUAUCACU	17.6074	0.0362572	-4.78559
can-mir319bc	UUGGACUGAAGGGAGCUCCCU	14.3605	0.0524318	-4.25341
can-miR397a	UCAUUGAGUGCAGCGUUGAUG	13.3812	0.15586	-2.68167
can-mir319k	CUUGGACUGAAGGGAGCUCCU	11.4637	0.0130663	-6.258
can-mir319g	UUGGACUGAAGGGAGCUCCU	10.8525	0.0136176	-6.19838
can-mir166a-h	UCGGACCAGGCUUCAUUCCCC	643874	3.00461	1.58718
can-miR166i-j	UCUCGGACCAGGCUUCAUUCC	156503	0.323951	-1.62615
can-mir159a-c	UUUGGAUUGAAGGGAGCUCUA	5206.59	0.358621	-1.47947
can-mir162f	UCGAUAAACCUCUGCAUCCGG	4720.27	1.86592	0.899884
can-mir166a-5p	GGAAUGUUGUCUGGCUCGAGG	4474.35	3.01773	1.59347
can-mir482f	UCUUUCCUACUCCUCCCAUACC	3241.53	1.26094	0.334495
can-mir166I	UCGGACCAGGCUUCAUUCCUC	3223.91	0.287073	-1.80051
can-mir168a-b	UCGCUUGGUGCAGGUCGGGAC	2578.2	1.17079	0.227486
can-mir162a-e	UCGAUAAACCUCUGCAUCCAG	2366.37	0.439211	-1.18701
can-miR482a	UUGCCGAUUCCGUCCAUACCGC	2198.82	1.19978	0.262772
can-mir403a	UUAGAUUCACGCACAAACUCG	1611.38	0.572445	-0.80479
can-mir168a-3p	CCCGCCUUGCAUCAACUGAAU	1279.22	4.37867	2.13049
can-mir166t	UCGGACCAGGCUUCAUUCC	1172.46	1.4093	0.494976
can-mir168c	UCGCUUGGUGCAGGUCGGGAA	881.122	2.65821	1.41045
can-mir482c	UCUUGCCUACACCGCCCAUGCC	876.774	0.432485	-1.20928
can-mir168d	UCGCUUGGUGCAGGUCGGGA	652.531	1.9214	0.942161
can-mir396d	UUCCACAGCUUUCUUGAACU	480.798	1.88822	0.917031
can-miR166k	UCGAACCAGGCUUCAUUCCCC	307.542	2.55369	1.35259
can-mir396c	UUCCACAGCUUUCUUGAACUA	240.094	0.9177	-0.123906
can-mir166q	CUCGGACCAGGCUUCAUUCC	237.046	1.91741	0.939162
can-mir156ac	UUGACAGAAGAUAGAGAGCAC	216.393	1.9453	0.959992
can-mir171a-5p	UAUUGGCCUGGUUCACUCAGA	185.539	0.204825	-2.28754
can-mir159d	UUUGGAUUGAAGGGAGCUCU	183.448	0.83391	-0.262036
can-mir396f	UUCCACAGCUUUCUUGAAC	146.908	2.82686	1.4992
can-mir166b-5p	GGAAUGUUGUCUGGCUCGAG	123.767	2.17003	1.11771
can-mir162j	UCGAUAAACCUCUGCAUCCA	103.465	0.992672	-0.0106114
can-mir159e	UUGGAUUGAAGGGAGCUCUA	95.9198	0.662598	-0.593795
can-mir166p	UCUCGGACCAGGCUUCAUUC	95.6622	0.222978	-2.16503
can-mir166m	UCGGACCAGGCUUCAUUCCCCC	87.1494	3.64405	1.86554
can-mir319e	UUGGACUGAAGGGAGCUCCC	65.5075	0.344427	-1.53773
can-miR319a	CUUGGACUGAAGGGAGCUCCC	57.7187	0.654723	-0.611043
can-mir166d-5p	GGAAUGUUGUCUGGCUCGA	48.4406	2.21167	1.14514
can-mir5303g	AUUUUUGGAGAAUCUGACACGGGU	44.4983	0.363046	-1.46178
can-mir166c-5p	GAAUGUUGUCUGGCUCGAGG	41.9495	3.85647	1.94728
can-mir6027c	UGAAUCCUUCGGCUAUCCA	35.8256	3.09889	1.63175
can-mir482o	UUUCCUACUCCUCCCAUACC	34.6212	2.38476	1.25385
can-mir403b	UUAGAUUCACGCACAAACUC	30.9072	1.33458	0.416387
can-mir166x	UCGGACCAGGCUUCAUUCCU	28.95	0.994628	-0.00777165
can-mir168e	CGCUUGGUGCAGGUCGGGAC	28.8274	1.61761	0.693867
can-miR399f-g	UGCCAAAGGAGAGUUGCCCUG	28.507	0.69326	-0.528532
can-miR398g	UGUGUUCUCAGGUCGCCCC	27.9867	0.199857	-2.32296
can-mir397b	AUUGAGUGCAGCGUUGAUGAC	27.4371	0.179555	-2.47751
can-mir482d	UCUUACCGAUACCUCCCAUUCC	27.3455	0.593443	-0.752819
can-mir6027a	UGAAUCCUUCGGCUAUCCAUAA	21.6151	0.206822	-2.27354
can-mir168h	GCUUGGUGCAGGUCGGGAC	20.4529	2.66566	1.41449
can-mir168f-3p	CCUGCCUUGCAUCAACUGAAU	18.7148	3.15488	1.65759
can-mir482b	UUUCCAAUUCCACCCAUUCCUA	18.6991	0.435625	-1.19884
can-mir393a-3p	AUCAUGCGAUCUCUUCGGAAU	18.5371	0.779937	-0.358571
can-mir159f	UUUGGAUUGAAGGGAGCUC	18.1944	0.662423	-0.594176
can-mir156h	UUGACAGAAGAGAGUGAGCAU	16.279	0.314179	-1.67034
can-mir159h	UGGAUUGAAGGGAGCUCUA	15.3727	0.791219	-0.337851
can-mir5303e	UUUUGGAGAAUCUGACACGGGUGU	15.0283	0.332917	-1.58677
can-mir6024a	UUUUAGCAAGAGUUGUUUUCCC	14.1462	0.589305	-0.762914
can-miR169l-5p	UGAUAGCCAAGGAUGACUGGU	13.4258	0.275767	-1.85848
can-miR164a-b	UGGAGAAGCAGGGCACGUGCA	12.7447	0.387203	-1.36884
can-miR390c	AAGCUCAGGAGGGAUAGCACC	10.9968	0.77209	-0.373159
can-miR156d-g	UGACAGAAGAGAGUGAGCAC	10.9149	0.376796	-1.40814
can-mir8175b	AUCCCCGGCAACGGCGCCA	10.8759	0.908969	-0.137697
can-miR398e	UGUGUUCUCAGGUCGCCCCU	10.1005	0.202037	-2.30731
can-mir482n	CUUUCCUACUCCUCCCAUACC	9.99391	1.82267	0.866053
can-mir482q	UUUCCUAUUCCACCCAUGCCAA	9.7472	1.10289	0.141283
can-mir168c-3p	CCGCCUUGCAUCAACUGAAU	9.54564	141.568	7.14535
can-mir4376a	ACGCAGGAGAGAUGAUGCUGGA	9.46609	0.43055	-1.21575
can-mir169a-g	UAGCCAAGGAUGACUUGCCU	9.26916	1.1556	0.208646
can-mir4376b	UACGCAGGAGAGAUGAUGCUG	9.19973	0.446708	-1.16259
can-mir167e	UGAAGCUGCCAGCAUGAUCU	8.8021	0.798831	-0.324039
can-mir479a	CGUGAUAUUGGUUCGGCUCA	8.24757	0.00628634	-7.31356
can-miR5301	UGUGGGUGGGGUGGAAAGAUU	8.04122	0.0129794	-6.26763
can-mir166f-5p	AAUGUUGUCUGGCUCGAGG	7.98261	3.19058	1.67382
can-mir827a-5p	UUUGUUGAUGGUCAUCUAUUC	7.80068	0.403653	-1.30881
can-mir1446ab	UGAACUCUCUCCCUCAAUGGCU	7.65957	1.81111	0.85687
can-mir162a-5p	GGAGGCAGCGGUUCAUCGAUC	7.53722	0.185022	-2.43424
can-miR398h	UGUUCUCAGGUCGCCCCUG	7.49867	1.32274	0.403531
can-mir319d	UCUUGGACUGAAGGGUUCCCU	7.42533	0.248137	-2.01079
can-mir168i	CGCUUGGUGCAGGUCGGGAA	7.26767	5.64592	2.49721
can-miR4414b	AGCUGCUGAAUCAUUGGUUCG	6.52753	0.334068	-1.58179
can-mir482p	UUCCUACUCCUCCCAUACC	6.25544	42.1121	5.39616
can-mir482l	UUGCCUACACCGCCCAUGCC	6.20232	0.466332	-1.10057
can-mir156j	UUGACAGAAGAGAGUGAGCA	6.16036	0.271594	-1.88048
can-mir172a-5p	GCAGCAUCAUUAAGAUUCAC	6.03346	0.145594	-2.77998
can-mir482m	UCUUUCCUACUCCUCCCAUAC	5.8249	0.695584	-0.523703
can-mir393c	UCCAAAGGGAUCGCAUUGAUC	5.72685	0.00921138	-6.76237
can-miR159c-3p.2	GUUUGCAUAUGUCAGGAGCUUC	5.28906	1.09744	0.134147
can-miR399d-3p	CGCCAAAGGAGAGCUGCCCUG	5.2038	1.97164	0.979398
can-mir5303f	UUUUUGGAGAAUCUGACACGGGU	4.94844	0.406502	-1.29867
can-mir5300	CCAGUCCAGGCAUUCCAAC	4.86783	31.0421	4.95616
can-mir827	UUAGAUGAACAUCAACAAACA	4.85726	0.625171	-0.677678
can-mir396e	UCCACAGCUUUCUUGAACUU	4.55863	3.19213	1.67452
can-mir6027b	UGAAUCCUUCGGCUAUCCAUA	4.36632	0.384779	-1.3779
can-miR390a-b	AAGCUCAGGAGGGAUAGCGCC	4.26322	1.58108	0.660908
can-mir167a-3p	GGUCAUGCUCGGACAGCCUCACU	4.2505	0.129369	-2.95044
can-mir166g-5p	GGAAUGUUGUUUGGCUCGAGG	4.16029	31.4077	4.97305
can-mir166o	CGGACCAGGCUUCAUUCCCCC	3.95349	7.08636	2.82505
can-miR398f	GUGUUCUCAGGUCGCCCCUG	3.89891	0.677209	-0.562328
can-mir159g	UUGGAUUGAAGGGAGCUCU	3.8276	0.617561	-0.695347
can-mir172j	GGAAUCUUGAUGAUGCUGC	3.80217	0.0676355	-3.88608
can-mir403d	UUAGAUUCACGCACAAACU	3.70246	0.343171	-1.543
can-mir167d	UGAAGCUGCCAGCAUGAUCUAA	3.60737	0.820925	-0.284677
can-mir7988a	AACGGAAAAGGGCCAAAAAUACC	3.56612	0.034016	-4.87764
can-miR171i	UUGAGCCGCGCCAAUAUCACU	3.38602	0.235941	-2.0835
can-mir166w	UCGAACCAGGCUUCAUUCCC	3.10172	36.4864	5.18929
can-mir156n	UGACAGAAGAUAGAGAGCAC	3.03678	8.4502	3.07899
can-mir162h	CGAUAAACCUCUGCAUCCGG	2.74655	37.8747	5.24316
can-mir8175a	GAUCCCCGGCAACGGCGCCA	2.55021	0.655122	-0.610164
can-mir162i	GAUAAACCUCUGCAUCCGG	2.5385	4.06242	2.02234
can-mir168g	CGCUUGGUGCAGGUCGGGA	2.45389	32.6896	5.03076
can-mir396g	CCACAGCUUUCUUGAACUU	2.39138	32.26	5.01168
can-mir395a-j	CUGAAGUGUUUGGGGGAACUC	2.3666	11.2316	3.48949
can-mir5303d	UUUUGGAGAAUCCGACACGCACCC	2.25507	0.837375	-0.256054
can-mir403c	UAGAUUCACGCACAAACUCG	1.92958	1.13496	0.182645
can-mir479b	AGCCGAACCAAUAUCACUC	1.80631	0.036111	-4.79142
can-mir160b	UGCCUGGCUCCCUGUAUGCC	1.60381	20.1367	4.33176
can-miR169k-5p	UAGCCAAGGAUGACUUGCCUG	1.47356	0.871864	-0.197824
can-mir168e-3p	CGCCUUGCAUCAACUGAAU	1.46924	15.1019	3.91666
can-mir172a-d	AGAAUCUUGAUGAUGCUGCAU	1.45861	0.615263	-0.700725
can-mir166y	CGGACCAGGCUUCAUUCCUC	1.39481	0.210373	-2.24898
can-mir156k	UGACAGAAGAGAGUGAGCAU	1.31148	1.05735	0.0804544
can-mir162k	CGAUAAACCUCUGCAUCCAG	1.29802	0.844818	-0.243288
can-miR1446c	UUUCUGAACUCUCUCCCUCAA	1.29802	0.844818	-0.243288
can-mir5303b	UUUGGAGAAUCCGACACGCACC	1.27636	3.25398	1.7022
can-miR394b	UUGGCAUUCUGUCUACCUCC	1.23985	0.186724	-2.42102
can-mir6024b	UUUUAGCAAGAGUUGUUUUC	1.21108	0.070922	-3.81762
can-mir7993a	AUAUUUUAUGUGGUUAACUUAACU	1.20867	0.881765	-0.181533
can-mir168g-3p	CCUGCCUUGCAUCAACUGAA	1.19569	13.9879	3.80611
can-mir395k	CUGAAGUGUUUGGGGGAACU	1.19376	0.865435	-0.208503
can-mir482i	UUCCAAUUCCACCCAUUCCUA	1.06328	3.58248	1.84096
can-mir482j	UCUUGCCUACACCGCCCAUGC	1.03149	0.882273	-0.180703
can-mir482k	CUUGCCUACACCGCCCAUGCC	0.997544	4.04952	2.01775
can-mir5303c	UUUUGGAGAAUCCGACACGCACC	0.991407	0.0855427	-3.54721
can-mir166e-5p	GAAUGUUGUCUGGCUCGAG	0.991407	0.0855427	-3.54721
can-mir319h	CUUGGACUGAAGGGAGCUCC	0.991407	0.0855427	-3.54721
can-mir162l	GAUAAACCUCUGCAUCCAG	0.968862	0.0826092	-3.59755
can-mir156l	UGACAGAAGAGAGUGAGCACA	0.952746	0.233394	-2.09916
can-miR477a	CCUCUCCCUCAAGGGCUUCUU	0.950816	10.4329	3.38307
can-miR477b	ACUCUCCCUCAAAGGCUUCUG	0.941258	9.80204	3.29308
can-mir172f	AGAAUCUUGAUGAUGCUGCAG	0.937683	0.194518	-2.36202
can-mir156m	UUGACAGAAGAUAGAGAGCA	0.906504	0.881862	-0.181375
can-mir160a	UGCCUGGCUCCCUGUAUGCCA	0.847755	0.0887634	-3.49389
can-mir7997b	GCUCGGACUCUUCAAAAAU	0.847755	0.0887634	-3.49389
can-mir7993b	UAUUUUAUGUGGUUAACUUAACU	0.816575	0.222532	-2.16791
can-mir5141	AGACCCGACGCGACUGACA	0.816575	0.222532	-2.16791
can-mir156i	UGACAGAAGAGAGUGAGCAUA	0.768564	3.83205	1.93812
can-mir319i	UUGGACUGAAGGGAGCUCC	0.75542	0.88132	-0.182262
can-mir477a-3p	GAGGUCUUUCGAGUGAGAGUG	0.736778	0.881254	-0.182369
can-mir168d-3p	CCCGCCUUGCAUCAACUGA	0.734618	8.89092	3.15233
can-mir168j	GCUUGGUGCAGGUCGGGAA	0.705943	8.31295	3.05536
can-mir171c-5p	UAUUGGCCUGGUUCACUCA	0.608196	0.776697	-0.364576
can-mir393a-b	UCCAAAGGGAUCGCAUUGAUCC	0.605539	0.106404	-3.23237
can-miR172e	UGAAUCUUGAUGAUGCUGCAU	0.605539	0.106404	-3.23237
can-mir827b-5p	UUUGUUGAUGGUCAUCUAUU	0.605539	0.106404	-3.23237
can-mir171b-5p	UAUUGGCCUGGUUCACUCAG	0.605539	0.106404	-3.23237
can-mir482r	UUUCCUAUUCCACCCAUGCC	0.484431	0.120364	-3.05453
can-mir168f	UCGCUUGGUGCAGGUCGGG	0.453252	0.880015	-0.1844
can-mir4376c	CGCAGGAGAGAUGAUGCUGGA	0.408121	6.46964	2.69369
can-mir5303a	UUUGGAGAAUCCGACACGCACCC	0.363323	0.14138	-2.82235
can-mir482h	UUUCCAAUUCCACCCAUUCCU	0.363323	0.14138	-2.82235
can-mir171m	UGAUUGAGCCGCGCCAAUAUC	0.363323	0.14138	-2.82235
can-mir1446d	UGAACUCUCUCCCUCAAUGGC	0.326497	5.71796	2.5155
can-mir403e	UAGAUUCACGCACAAACUC	0.244873	4.88063	2.28707
can-mir156a-3p	GCUCUCUAUGCUUCUGUCAUC	0.244873	4.88063	2.28707
can-mir171d-5p	UAUUGGUGCGGUUCAAUGAGA	0	NA	NA
can-mir319j	UGGACUGAAGGGAGCUCCC	0	NA	NA
can-miR399i	CGCCAAAGGAGAGCUGCCCU	0	NA	NA
can-mir7997a	UGCUCGGACUCUUCAAAAAU	0	NA	NA
can-mir393d	UCCAAAGGGAUCGCAUUGAU	0	NA	NA
can-mir397c	UUGAGUGCAGCGUUGAUGAC	0	NA	NA
can-mir393b-3p	UCAUGCGAUCUCUUCGGAAU	0	NA	NA
can-mir167b-3p	AGGUCAUCUAGCAGCUUCAAU	0	NA	NA
can-miR399j	GCCAAAGGAGAGUUGCCCUG	0	NA	NA
can-miR394a	UUGGCAUUCUGUCCACCUCC	0	NA	NA
can-mir160a-3p	GCGUAUGAGGAGCCAAGCAU	0	NA	NA
can-miR171f-g	UGAUUGAGCCGUGUCAAUAUC	0	NA	NA
can-mir319l	UUGGACUGAAGGGUUCCCUUC	0	NA	NA

## Sheet: F
Conservative miRNA differential expression between 28 DAA placenta and 28 DAA Seed samples
Name	Sequence	baseMean	FoldChange	log2FoldChange
can-mir156ac	UUGACAGAAGAUAGAGAGCAC	216.393	12.8379	3.68234
can-mir162g	UCGAUAAACCUCUGCAUCCG	226.282	0.0074556	-7.06746
can-mir162m	UCGAUAAACCUCUGCAUCC	392.506	0.140432	-2.83205
can-mir166a-h	UCGGACCAGGCUUCAUUCCCC	643874	6.66337	2.73625
can-miR166k	UCGAACCAGGCUUCAUUCCCC	307.542	6.04445	2.59561
can-mir166m	UCGGACCAGGCUUCAUUCCCCC	87.1494	9.71547	3.28028
can-mir166v	GGACCAGGCUUCAUUCCCC	388.944	12.5022	3.64411
can-mir167a-c	UGAAGCUGCCAGCAUGAUCUA	54.4406	19.6127	4.29372
can-mir171a-5p	UAUUGGCCUGGUUCACUCAGA	185.539	0.11174	-3.16179
can-mir171a-e	UGAUUGAGCCGUGCCAAUAUC	25.33	0.127688	-2.9693
can-miR171h	UGAGCCGAACCAAUAUCACUC	979.042	0.016613	-5.09331
can-mir171n	UGAGCCGAACCAAUAUCACU	17.6074	0.00455019	-7.77986
can-mir5300	CCCAGUCCAGGCAUUCCAAC	43.9778	0.0307224	-5.02457
can-miR166i-j	UCUCGGACCAGGCUUCAUUCC	156503	1.50237	0.587244
can-mir166r	UCGGACCAGGCUUCAUUCCC	10213.8	2.90997	1.541
can-mir159a-c	UUUGGAUUGAAGGGAGCUCUA	5206.59	1.10571	0.144971
can-mir162f	UCGAUAAACCUCUGCAUCCGG	4720.27	0.424219	-1.23712
can-mir166a-5p	GGAAUGUUGUCUGGCUCGAGG	4474.35	0.654666	-0.611168
can-mir482f	UCUUUCCUACUCCUCCCAUACC	3241.53	0.736759	-0.440734
can-mir166I	UCGGACCAGGCUUCAUUCCUC	3223.91	4.5063	2.17194
can-miR398d	UGUGUUCUCAGGUCGCCCCUG	3221.02	0.752842	-0.409582
can-mir168a-b	UCGCUUGGUGCAGGUCGGGAC	2578.2	0.873899	-0.194462
can-mir162a-e	UCGAUAAACCUCUGCAUCCAG	2366.37	0.31752	-1.65508
can-miR482a	UUGCCGAUUCCGUCCAUACCGC	2198.82	1.12807	0.173852
can-mir403a	UUAGAUUCACGCACAAACUCG	1611.38	0.464563	-1.10605
can-mir168a-3p	CCCGCCUUGCAUCAACUGAAU	1279.22	0.195171	-2.35719
can-mir166t	UCGGACCAGGCUUCAUUCC	1172.46	4.41791	2.14336
can-mir168c	UCGCUUGGUGCAGGUCGGGAA	881.122	0.398964	-1.32567
can-mir482c	UCUUGCCUACACCGCCCAUGCC	876.774	1.33946	0.421654
can-mir168d	UCGCUUGGUGCAGGUCGGGA	652.531	0.848301	-0.237352
can-mir396d	UUCCACAGCUUUCUUGAACU	480.798	1.12546	0.170512
can-mir396c	UUCCACAGCUUUCUUGAACUA	240.094	0.735738	-0.442736
can-mir166q	CUCGGACCAGGCUUCAUUCC	237.046	1.36972	0.45388
can-mir159d	UUUGGAUUGAAGGGAGCUCU	183.448	0.521382	-0.939588
can-mir166s	CGGACCAGGCUUCAUUCCCC	173.749	4.66464	2.22177
can-mir396f	UUCCACAGCUUUCUUGAAC	146.908	1.17795	0.236276
can-mir166b-5p	GGAAUGUUGUCUGGCUCGAG	123.767	1.58003	0.65995
can-mir162j	UCGAUAAACCUCUGCAUCCA	103.465	0.199914	-2.32255
can-mir171l	UUGAGCCGCGCCAAUAUCACG	100.678	3.63306	1.86119
can-mir159e	UUGGAUUGAAGGGAGCUCUA	95.9198	2.10292	1.0724
can-mir166p	UCUCGGACCAGGCUUCAUUC	95.6622	2.06543	1.04644
can-mir168b-3p	CCCGCCUUGCAUCAACUGAA	69.2689	0.477863	-1.06533
can-mir319e	UUGGACUGAAGGGAGCUCCC	65.5075	1.07777	0.108046
can-miR319a	CUUGGACUGAAGGGAGCUCCC	57.7187	2.6091	1.38355
can-mir166u	CGGACCAGGCUUCAUUCCC	51.9436	0.641526	-0.64042
can-mir166d-5p	GGAAUGUUGUCUGGCUCGA	48.4406	2.45656	1.29664
can-mir5303g	AUUUUUGGAGAAUCUGACACGGGU	44.4983	1.06583	0.0919784
can-mir166c-5p	GAAUGUUGUCUGGCUCGAGG	41.9495	0.499531	-1.00136
can-mir166n	CUCGGACCAGGCUUCAUUCCC	36.4134	1.93325	0.951026
can-mir6027c	UGAAUCCUUCGGCUAUCCA	35.8256	0.31972	-1.64512
can-mir482o	UUUCCUACUCCUCCCAUACC	34.6212	1.17854	0.236997
can-mir319f	UUGGACUGAAGGGAGCUCCUU	33.9217	0.628839	-0.669237
can-mir403b	UUAGAUUCACGCACAAACUC	30.9072	1.23264	0.301748
can-mir166x	UCGGACCAGGCUUCAUUCCU	28.95	4.14545	2.05153
can-mir168e	CGCUUGGUGCAGGUCGGGAC	28.8274	0.663577	-0.591665
can-miR399f-g	UGCCAAAGGAGAGUUGCCCUG	28.507	4.06929	2.02478
can-miR398g	UGUGUUCUCAGGUCGCCCC	27.9867	1.01539	0.0220337
can-mir397b	AUUGAGUGCAGCGUUGAUGAC	27.4371	0.619665	-0.69044
can-mir482d	UCUUACCGAUACCUCCCAUUCC	27.3455	0.771495	-0.374272
can-mir6027a	UGAAUCCUUCGGCUAUCCAUAA	21.6151	0.894356	-0.161079
can-mir168h	GCUUGGUGCAGGUCGGGAC	20.4529	3.11012	1.63697
can-mir168f-3p	CCUGCCUUGCAUCAACUGAAU	18.7148	0.557162	-0.843831
can-mir482b	UUUCCAAUUCCACCCAUUCCUA	18.6991	0.723216	-0.467501
can-mir393a-3p	AUCAUGCGAUCUCUUCGGAAU	18.5371	0.932198	-0.101291
can-mir159f	UUUGGAUUGAAGGGAGCUC	18.1944	0.74564	-0.423449
can-mir156h	UUGACAGAAGAGAGUGAGCAU	16.279	1.5533	0.635336
can-mir159h	UGGAUUGAAGGGAGCUCUA	15.3727	1.01638	0.023445
can-mir5303e	UUUUGGAGAAUCUGACACGGGUGU	15.0283	3.20939	1.6823
can-mir319bc	UUGGACUGAAGGGAGCUCCCU	14.3605	0.786787	-0.345955
can-mir6024a	UUUUAGCAAGAGUUGUUUUCCC	14.1462	0.655531	-0.609265
can-miR169l-5p	UGAUAGCCAAGGAUGACUGGU	13.4258	0.370665	-1.43181
can-miR397a	UCAUUGAGUGCAGCGUUGAUG	13.3812	0.331756	-1.59181
can-miR164a-b	UGGAGAAGCAGGGCACGUGCA	12.7447	2.72565	1.4466
can-mir319k	CUUGGACUGAAGGGAGCUCCU	11.4637	0.91931	-0.121376
can-miR390c	AAGCUCAGGAGGGAUAGCACC	10.9968	2.58173	1.36834
can-miR156d-g	UGACAGAAGAGAGUGAGCAC	10.9149	1.29972	0.378204
can-mir8175b	AUCCCCGGCAACGGCGCCA	10.8759	0.256746	-1.96159
can-mir319g	UUGGACUGAAGGGAGCUCCU	10.8525	0.907948	-0.139319
can-miR398e	UGUGUUCUCAGGUCGCCCCU	10.1005	0.17042	-2.55284
can-mir482n	CUUUCCUACUCCUCCCAUACC	9.99391	0.163696	-2.61091
can-mir482q	UUUCCUAUUCCACCCAUGCCAA	9.7472	0.546632	-0.871358
can-mir168c-3p	CCGCCUUGCAUCAACUGAAU	9.54564	0.867116	-0.205703
can-mir4376a	ACGCAGGAGAGAUGAUGCUGGA	9.46609	0.216456	-2.20785
can-mir169a-g	UAGCCAAGGAUGACUUGCCU	9.26916	1.08337	0.11553
can-mir4376b	UACGCAGGAGAGAUGAUGCUG	9.19973	0.369439	-1.43659
can-mir167e	UGAAGCUGCCAGCAUGAUCU	8.8021	134.383	7.07021
can-mir479a	CGUGAUAUUGGUUCGGCUCA	8.24757	0.00677907	-7.2047
can-miR5301	UGUGGGUGGGGUGGAAAGAUU	8.04122	0.425491	-1.2328
can-mir166f-5p	AAUGUUGUCUGGCUCGAGG	7.98261	0.962665	-0.0548942
can-mir827a-5p	UUUGUUGAUGGUCAUCUAUUC	7.80068	0.163784	-2.61013
can-mir1446ab	UGAACUCUCUCCCUCAAUGGCU	7.65957	2.16726	1.11587
can-mir162a-5p	GGAGGCAGCGGUUCAUCGAUC	7.53722	0.482309	-1.05197
can-miR398h	UGUUCUCAGGUCGCCCCUG	7.49867	1.16316	0.218045
can-mir319d	UCUUGGACUGAAGGGUUCCCU	7.42533	0.0142211	-6.13583
can-mir168i	CGCUUGGUGCAGGUCGGGAA	7.26767	0.0768701	-3.70143
can-miR4414b	AGCUGCUGAAUCAUUGGUUCG	6.52753	0.133403	-2.90613
can-mir482p	UUCCUACUCCUCCCAUACC	6.25544	10.485	3.39026
can-mir482l	UUGCCUACACCGCCCAUGCC	6.20232	2.13563	1.09466
can-mir156j	UUGACAGAAGAGAGUGAGCA	6.16036	0.775856	-0.366138
can-mir172a-5p	GCAGCAUCAUUAAGAUUCAC	6.03346	0.0146491	-6.09305
can-mir482m	UCUUUCCUACUCCUCCCAUAC	5.8249	0.236357	-2.08096
can-mir393c	UCCAAAGGGAUCGCAUUGAUC	5.72685	0.00981004	-6.67153
can-miR159c-3p.2	GUUUGCAUAUGUCAGGAGCUUC	5.28906	0.250372	-1.99785
can-miR399d-3p	CGCCAAAGGAGAGCUGCCCUG	5.2038	1.67771	0.746494
can-mir5303f	UUUUUGGAGAAUCUGACACGGGU	4.94844	0.697332	-0.520082
can-mir5300	CCAGUCCAGGCAUUCCAAC	4.86783	10.2133	3.35238
can-mir827	UUAGAUGAACAUCAACAAACA	4.85726	0.0287862	-5.11848
can-mir396e	UCCACAGCUUUCUUGAACUU	4.55863	1.7838	0.834952
can-mir6027b	UGAAUCCUUCGGCUAUCCAUA	4.36632	0.727101	-0.459772
can-miR390a-b	AAGCUCAGGAGGGAUAGCGCC	4.26322	1.70607	0.770681
can-mir167a-3p	GGUCAUGCUCGGACAGCCUCACU	4.2505	7.02202	2.81189
can-mir166g-5p	GGAAUGUUGUUUGGCUCGAGG	4.16029	10.2216	3.35355
can-mir166o	CGGACCAGGCUUCAUUCCCCC	3.95349	35.2445	5.13932
can-miR398f	GUGUUCUCAGGUCGCCCCUG	3.89891	0.641837	-0.639721
can-mir159g	UUGGAUUGAAGGGAGCUCU	3.8276	0.626553	-0.674491
can-mir172j	GGAAUCUUGAUGAUGCUGC	3.80217	2.39823	1.26197
can-mir403d	UUAGAUUCACGCACAAACU	3.70246	0.256022	-1.96566
can-mir167d	UGAAGCUGCCAGCAUGAUCUAA	3.60737	51.2907	5.68063
can-mir7988a	AACGGAAAAGGGCCAAAAAUACC	3.56612	0.745325	-0.424058
can-miR171i	UUGAGCCGCGCCAAUAUCACU	3.38602	0.0284554	-5.13515
can-mir166w	UCGAACCAGGCUUCAUUCCC	3.10172	0.865014	-0.209204
can-mir156n	UGACAGAAGAUAGAGAGCAC	3.03678	23.8874	4.57818
can-mir162h	CGAUAAACCUCUGCAUCCGG	2.74655	0.858188	-0.220635
can-mir8175a	GAUCCCCGGCAACGGCGCCA	2.55021	0.0664627	-3.91131
can-mir162i	GAUAAACCUCUGCAUCCGG	2.5385	0.153092	-2.70752
can-mir168g	CGCUUGGUGCAGGUCGGGA	2.45389	0.857415	-0.221934
can-mir396g	CCACAGCUUUCUUGAACUU	2.39138	0.857151	-0.222379
can-mir395a-j	CUGAAGUGUUUGGGGGAACUC	2.3666	11.6792	3.54587
can-mir5303d	UUUUGGAGAAUCCGACACGCACCC	2.25507	29.8949	4.90183
can-mir403c	UAGAUUCACGCACAAACUCG	1.92958	0.94784	-0.0772849
can-mir479b	AGCCGAACCAAUAUCACUC	1.80631	0.0363877	-4.78041
can-mir160b	UGCCUGGCUCCCUGUAUGCC	1.60381	0.858237	-0.220553
can-miR169k-5p	UAGCCAAGGAUGACUUGCCUG	1.47356	14.8335	3.89079
can-mir168e-3p	CGCCUUGCAUCAACUGAAU	1.46924	0.875078	-0.192517
can-mir172a-d	AGAAUCUUGAUGAUGCUGCAU	1.45861	0.108198	-3.20825
can-mir166y	CGGACCAGGCUUCAUUCCUC	1.39481	2.02516	1.01803
can-mir156k	UGACAGAAGAGAGUGAGCAU	1.31148	0.161212	-2.63297
can-mir162k	CGAUAAACCUCUGCAUCCAG	1.29802	0.140734	-2.82896
can-miR1446c	UUUCUGAACUCUCUCCCUCAA	1.29802	0.140734	-2.82896
can-mir5303b	UUUGGAGAAUCCGACACGCACC	1.27636	8.44851	3.0787
can-miR394b	UUGGCAUUCUGUCUACCUCC	1.23985	1.32275	0.40354
can-mir6024b	UUUUAGCAAGAGUUGUUUUC	1.21108	0.0704103	-3.82807
can-mir7993a	AUAUUUUAUGUGGUUAACUUAACU	1.20867	11.6104	3.53735
can-mir168g-3p	CCUGCCUUGCAUCAACUGAA	1.19569	0.861663	-0.214804
can-mir395k	CUGAAGUGUUUGGGGGAACU	1.19376	14.0133	3.80872
can-mir482i	UUCCAAUUCCACCCAUUCCUA	1.06328	5.98216	2.58067
can-mir482j	UCUUGCCUACACCGCCCAUGC	1.03149	10.4956	3.39171
can-mir482k	CUUGCCUACACCGCCCAUGCC	0.997544	5.03404	2.33172
can-mir5303c	UUUUGGAGAAUCCGACACGCACC	0.991407	0.0839567	-3.57421
can-mir166e-5p	GAAUGUUGUCUGGCUCGAG	0.991407	0.0839567	-3.57421
can-mir319h	CUUGGACUGAAGGGAGCUCC	0.991407	0.0839567	-3.57421
can-mir162l	GAUAAACCUCUGCAUCCAG	0.968862	0.0813037	-3.62054
can-mir156l	UGACAGAAGAGAGUGAGCACA	0.952746	1.33689	0.418877
can-miR477a	CCUCUCCCUCAAGGGCUUCUU	0.950816	0.866922	-0.206025
can-miR477b	ACUCUCCCUCAAAGGCUUCUG	0.941258	0.870698	-0.199756
can-mir172f	AGAAUCUUGAUGAUGCUGCAG	0.937683	0.930615	-0.103744
can-mir156m	UUGACAGAAGAUAGAGAGCA	0.906504	9.75142	3.28561
can-mir160a	UGCCUGGCUCCCUGUAUGCCA	0.847755	0.0868612	-3.52514
can-mir7997b	GCUCGGACUCUUCAAAAAU	0.847755	0.0868612	-3.52514
can-mir7993b	UAUUUUAUGUGGUUAACUUAACU	0.816575	1.11974	0.16316
can-mir5141	AGACCCGACGCGACUGACA	0.816575	1.11974	0.16316
can-mir156i	UGACAGAAGAGAGUGAGCAUA	0.768564	4.5326	2.18034
can-mir319i	UUGGACUGAAGGGAGCUCC	0.75542	8.79783	3.13715
can-mir477a-3p	GAGGUCUUUCGAGUGAGAGUG	0.736778	8.68386	3.11834
can-mir168d-3p	CCCGCCUUGCAUCAACUGA	0.734618	0.863488	-0.211751
can-mir168j	GCUUGGUGCAGGUCGGGAA	0.705943	0.858577	-0.21998
can-mir171c-5p	UAUUGGCCUGGUUCACUCA	0.608196	0.203978	-2.29352
can-mir393a-b	UCCAAAGGGAUCGCAUUGAUCC	0.605539	0.102622	-3.28459
can-miR172e	UGAAUCUUGAUGAUGCUGCAU	0.605539	0.102622	-3.28459
can-mir827b-5p	UUUGUUGAUGGUCAUCUAUU	0.605539	0.102622	-3.28459
can-mir171b-5p	UAUUGGCCUGGUUCACUCAG	0.605539	0.102622	-3.28459
can-mir482r	UUUCCUAUUCCACCCAUGCC	0.484431	0.116275	-3.10439
can-mir168f	UCGCUUGGUGCAGGUCGGG	0.453252	6.58362	2.71888
can-mir4376c	CGCAGGAGAGAUGAUGCUGGA	0.408121	0.849592	-0.235159
can-mir5303a	UUUGGAGAAUCCGACACGCACCC	0.363323	0.138013	-2.85713
can-mir482h	UUUCCAAUUCCACCCAUUCCU	0.363323	0.138013	-2.85713
can-mir171m	UGAUUGAGCCGCGCCAAUAUC	0.363323	0.138013	-2.85713
can-mir1446d	UGAACUCUCUCCCUCAAUGGC	0.326497	0.856028	-0.22427
can-mir403e	UAGAUUCACGCACAAACUC	0.244873	0.864249	-0.210481
can-mir156a-3p	GCUCUCUAUGCUUCUGUCAUC	0.244873	0.864249	-0.210481
can-mir171d-5p	UAUUGGUGCGGUUCAAUGAGA	0	NA	NA
can-mir319j	UGGACUGAAGGGAGCUCCC	0	NA	NA
can-miR399i	CGCCAAAGGAGAGCUGCCCU	0	NA	NA
can-mir7997a	UGCUCGGACUCUUCAAAAAU	0	NA	NA
can-mir393d	UCCAAAGGGAUCGCAUUGAU	0	NA	NA
can-mir397c	UUGAGUGCAGCGUUGAUGAC	0	NA	NA
can-mir393b-3p	UCAUGCGAUCUCUUCGGAAU	0	NA	NA
can-mir167b-3p	AGGUCAUCUAGCAGCUUCAAU	0	NA	NA
can-miR399j	GCCAAAGGAGAGUUGCCCUG	0	NA	NA
can-miR394a	UUGGCAUUCUGUCCACCUCC	0	NA	NA
can-mir160a-3p	GCGUAUGAGGAGCCAAGCAU	0	NA	NA
can-miR171f-g	UGAUUGAGCCGUGUCAAUAUC	0	NA	NA
can-mir319l	UUGGACUGAAGGGUUCCCUUC	0	NA	NA

## Sheet: G
Conservative miRNA differential expression between 28 DAA Flesh and 28 DAA Seed samples
Name	Sequence	baseMean	FoldChange	log2FoldChange
can-mir166I	UCGGACCAGGCUUCAUUCCUC	3223.91	15.6974	3.97245
can-mir168a-3p	CCCGCCUUGCAUCAACUGAAU	1279.22	0.0445732	-4.48768
can-mir168c	UCGCUUGGUGCAGGUCGGGAA	881.122	0.150088	-2.73612
can-mir162m	UCGAUAAACCUCUGCAUCC	392.506	0.0158208	-5.98203
can-mir162g	UCGAUAAACCUCUGCAUCCG	226.282	0.016613	-10.5745
can-mir156ac	UUGACAGAAGAUAGAGAGCAC	216.393	6.59945	2.72235
can-mir171l	UUGAGCCGCGCCAAUAUCACG	100.678	53.5428	5.74262
can-mir166p	UCUCGGACCAGGCUUCAUUC	95.6622	9.26295	3.21147
can-mir168b-3p	CCCGCCUUGCAUCAACUGAA	69.2689	0.0254889	-5.29398
can-mir167a-c	UGAAGCUGCCAGCAUGAUCUA	54.4406	596.337	9.21998
can-mir166u	CGGACCAGGCUUCAUUCCC	51.9436	0.0758022	-3.72162
can-mir5300	CCCAGUCCAGGCAUUCCAAC	43.9778	0.00299046	-8.38542
can-mir166c-5p	GAAUGUUGUCUGGCUCGAGG	41.9495	0.129531	-2.94863
can-mir6027c	UGAAUCCUUCGGCUAUCCA	35.8256	0.103173	-3.27687
can-mir319f	UUGGACUGAAGGGAGCUCCUU	33.9217	8.42625	3.07489
can-mir5303e	UUUUGGAGAAUCUGACACGGGUGU	15.0283	9.64023	3.26907
can-mir319bc	UUGGACUGAAGGGAGCUCCCU	14.3605	15.0059	3.90746
can-miR164a-b	UGGAGAAGCAGGGCACGUGCA	12.7447	7.03933	2.81544
can-mir319k	CUUGGACUGAAGGGAGCUCCU	11.4637	70.3573	6.13663
can-mir319g	UUGGACUGAAGGGAGCUCCU	10.8525	66.6745	6.05906
can-mir171n	UGAGCCGAACCAAUAUCACU	17.6074	0.125497	-2.99427
can-mir166a-h	UCGGACCAGGCUUCAUUCCCC	643874	2.21772	1.14908
can-miR166i-j	UCUCGGACCAGGCUUCAUUCC	156503	4.63766	2.2134
can-mir166r	UCGGACCAGGCUUCAUUCCC	10213.8	0.175001	-2.51457
can-mir159a-c	UUUGGAUUGAAGGGAGCUCUA	5206.59	3.08322	1.62444
can-mir162f	UCGAUAAACCUCUGCAUCCGG	4720.27	0.227352	-2.137
can-mir166a-5p	GGAAUGUUGUCUGGCUCGAGG	4474.35	0.21694	-2.20463
can-mir482f	UCUUUCCUACUCCUCCCAUACC	3241.53	0.584296	-0.77523
can-miR398d	UGUGUUCUCAGGUCGCCCCUG	3221.02	5.33632	2.41585
can-mir168a-b	UCGCUUGGUGCAGGUCGGGAC	2578.2	0.746416	-0.421948
can-mir162a-e	UCGAUAAACCUCUGCAUCCAG	2366.37	0.722933	-0.468067
can-miR482a	UUGCCGAUUCCGUCCAUACCGC	2198.82	0.940227	-0.0889194
can-mir403a	UUAGAUUCACGCACAAACUCG	1611.38	0.811541	-0.301264
can-mir166t	UCGGACCAGGCUUCAUUCC	1172.46	3.13483	1.64839
can-miR171h	UGAGCCGAACCAAUAUCACUC	979.042	0.579421	-0.787317
can-mir482c	UCUUGCCUACACCGCCCAUGCC	876.774	3.09713	1.63093
can-mir168d	UCGCUUGGUGCAGGUCGGGA	652.531	0.441501	-1.17951
can-mir396d	UUCCACAGCUUUCUUGAACU	480.798	0.59604	-0.746519
can-mir166v	GGACCAGGCUUCAUUCCCC	388.944	1.68989	0.756929
can-miR166k	UCGAACCAGGCUUCAUUCCCC	307.542	2.36694	1.24303
can-mir396c	UUCCACAGCUUUCUUGAACUA	240.094	0.80172	-0.31883
can-mir166q	CUCGGACCAGGCUUCAUUCC	237.046	0.714357	-0.485282
can-mir171a-5p	UAUUGGCCUGGUUCACUCAGA	185.539	0.545537	-0.874252
can-mir159d	UUUGGAUUGAAGGGAGCUCU	183.448	0.625225	-0.677552
can-mir166s	CGGACCAGGCUUCAUUCCCC	173.749	0.396806	-1.33349
can-mir396f	UUCCACAGCUUUCUUGAAC	146.908	0.416699	-1.26292
can-mir166b-5p	GGAAUGUUGUCUGGCUCGAG	123.767	0.728114	-0.457764
can-mir162j	UCGAUAAACCUCUGCAUCCA	103.465	0.20139	-2.31193
can-mir159e	UUGGAUUGAAGGGAGCUCUA	95.9198	3.17375	1.66619
can-mir166m	UCGGACCAGGCUUCAUUCCCCC	87.1494	2.66612	1.41474
can-mir319e	UUGGACUGAAGGGAGCUCCC	65.5075	3.12916	1.64578
can-miR319a	CUUGGACUGAAGGGAGCUCCC	57.7187	3.98504	1.9946
can-mir166d-5p	GGAAUGUUGUCUGGCUCGA	48.4406	1.11072	0.1515
can-mir5303g	AUUUUUGGAGAAUCUGACACGGGU	44.4983	2.9358	1.55375
can-mir166n	CUCGGACCAGGCUUCAUUCCC	36.4134	0.212148	-2.23686
can-mir482o	UUUCCUACUCCUCCCAUACC	34.6212	0.494195	-1.01685
can-mir403b	UUAGAUUCACGCACAAACUC	30.9072	0.923613	-0.114639
can-mir166x	UCGGACCAGGCUUCAUUCCU	28.95	4.16784	2.0593
can-mir168e	CGCUUGGUGCAGGUCGGGAC	28.8274	0.41022	-1.28553
can-miR399f-g	UGCCAAAGGAGAGUUGCCCUG	28.507	5.86979	2.55331
can-miR398g	UGUGUUCUCAGGUCGCCCC	27.9867	5.08059	2.34499
can-mir397b	AUUGAGUGCAGCGUUGAUGAC	27.4371	3.45112	1.78707
can-mir482d	UCUUACCGAUACCUCCCAUUCC	27.3455	1.30003	0.378547
can-mir171a-e	UGAUUGAGCCGUGCCAAUAUC	25.33	2.55118	1.35116
can-mir6027a	UGAAUCCUUCGGCUAUCCAUAA	21.6151	4.32428	2.11246
can-mir168h	GCUUGGUGCAGGUCGGGAC	20.4529	1.16673	0.222476
can-mir168f-3p	CCUGCCUUGCAUCAACUGAAU	18.7148	0.176603	-2.50142
can-mir482b	UUUCCAAUUCCACCCAUUCCUA	18.6991	1.66018	0.731341
can-mir393a-3p	AUCAUGCGAUCUCUUCGGAAU	18.5371	1.19522	0.257279
can-mir159f	UUUGGAUUGAAGGGAGCUC	18.1944	1.12563	0.170727
can-mir156h	UUGACAGAAGAGAGUGAGCAU	16.279	4.94399	2.30568
can-mir159h	UGGAUUGAAGGGAGCUCUA	15.3727	1.28458	0.361296
can-mir6024a	UUUUAGCAAGAGUUGUUUUCCC	14.1462	1.11238	0.153649
can-miR169l-5p	UGAUAGCCAAGGAUGACUGGU	13.4258	1.34412	0.426664
can-miR397a	UCAUUGAGUGCAGCGUUGAUG	13.3812	2.12855	1.08987
can-miR390c	AAGCUCAGGAGGGAUAGCACC	10.9968	3.34382	1.7415
can-miR156d-g	UGACAGAAGAGAGUGAGCAC	10.9149	3.44941	1.78635
can-mir8175b	AUCCCCGGCAACGGCGCCA	10.8759	0.282458	-1.82389
can-miR398e	UGUGUUCUCAGGUCGCCCCU	10.1005	0.843507	-0.245527
can-mir482n	CUUUCCUACUCCUCCCAUACC	9.99391	0.0898114	-3.47696
can-mir482q	UUUCCUAUUCCACCCAUGCCAA	9.7472	0.495638	-1.01264
can-mir168c-3p	CCGCCUUGCAUCAACUGAAU	9.54564	0.00612509	-7.35105
can-mir4376a	ACGCAGGAGAGAUGAUGCUGGA	9.46609	0.502743	-0.992106
can-mir169a-g	UAGCCAAGGAUGACUUGCCU	9.26916	0.937495	-0.0931165
can-mir4376b	UACGCAGGAGAGAUGAUGCUG	9.19973	0.827025	-0.273997
can-mir167e	UGAAGCUGCCAGCAUGAUCU	8.8021	168.225	7.39425
can-mir479a	CGUGAUAUUGGUUCGGCUCA	8.24757	1.07838	0.108867
can-miR5301	UGUGGGUGGGGUGGAAAGAUU	8.04122	32.7821	5.03483
can-mir166f-5p	AAUGUUGUCUGGCUCGAGG	7.98261	0.301721	-1.72871
can-mir827a-5p	UUUGUUGAUGGUCAUCUAUUC	7.80068	0.405755	-1.30132
can-mir1446ab	UGAACUCUCUCCCUCAAUGGCU	7.65957	1.19665	0.259001
can-mir162a-5p	GGAGGCAGCGGUUCAUCGAUC	7.53722	2.60677	1.38227
can-miR398h	UGUUCUCAGGUCGCCCCUG	7.49867	0.879353	-0.185486
can-mir319d	UCUUGGACUGAAGGGUUCCCU	7.42533	0.0573112	-4.12504
can-mir168i	CGCUUGGUGCAGGUCGGGAA	7.26767	0.0136152	-6.19864
can-miR4414b	AGCUGCUGAAUCAUUGGUUCG	6.52753	0.39933	-1.32435
can-mir482p	UUCCUACUCCUCCCAUACC	6.25544	0.248979	-2.00591
can-mir482l	UUGCCUACACCGCCCAUGCC	6.20232	4.57964	2.19523
can-mir156j	UUGACAGAAGAGAGUGAGCA	6.16036	2.85668	1.51434
can-mir172a-5p	GCAGCAUCAUUAAGAUUCAC	6.03346	0.100616	-3.31307
can-mir482m	UCUUUCCUACUCCUCCCAUAC	5.8249	0.339797	-1.55725
can-mir393c	UCCAAAGGGAUCGCAUUGAUC	5.72685	1.06499	0.0908414
can-miR159c-3p.2	GUUUGCAUAUGUCAGGAGCUUC	5.28906	0.228141	-2.132
can-miR399d-3p	CGCCAAAGGAGAGCUGCCCUG	5.2038	0.85092	-0.232904
can-mir5303f	UUUUUGGAGAAUCUGACACGGGU	4.94844	1.71545	0.778584
can-mir5300	CCAGUCCAGGCAUUCCAAC	4.86783	0.329014	-1.60378
can-mir827	UUAGAUGAACAUCAACAAACA	4.85726	0.0460454	-4.4408
can-mir396e	UCCACAGCUUUCUUGAACUU	4.55863	0.55881	-0.83957
can-mir6027b	UGAAUCCUUCGGCUAUCCAUA	4.36632	1.88966	0.918125
can-miR390a-b	AAGCUCAGGAGGGAUAGCGCC	4.26322	1.07906	0.109772
can-mir167a-3p	GGUCAUGCUCGGACAGCCUCACU	4.2505	54.279	5.76232
can-mir166g-5p	GGAAUGUUGUUUGGCUCGAGG	4.16029	0.325448	-1.6195
can-mir166o	CGGACCAGGCUUCAUUCCCCC	3.95349	4.97356	2.31428
can-miR398f	GUGUUCUCAGGUCGCCCCUG	3.89891	0.947769	-0.0773932
can-mir159g	UUGGAUUGAAGGGAGCUCU	3.8276	1.01456	0.0208559
can-mir172j	GGAAUCUUGAUGAUGCUGC	3.80217	35.4581	5.14804
can-mir403d	UUAGAUUCACGCACAAACU	3.70246	0.746049	-0.422659
can-mir167d	UGAAGCUGCCAGCAUGAUCUAA	3.60737	62.4791	5.9653
can-mir7988a	AACGGAAAAGGGCCAAAAAUACC	3.56612	21.911	4.45358
can-miR171i	UUGAGCCGCGCCAAUAUCACU	3.38602	0.120604	-3.05165
can-mir166w	UCGAACCAGGCUUCAUUCCC	3.10172	0.0237079	-5.39849
can-mir156n	UGACAGAAGAUAGAGAGCAC	3.03678	2.82684	1.49919
can-mir162h	CGAUAAACCUCUGCAUCCGG	2.74655	0.0226586	-5.4638
can-mir8175a	GAUCCCCGGCAACGGCGCCA	2.55021	0.101451	-3.30115
can-mir162i	GAUAAACCUCUGCAUCCGG	2.5385	0.037685	-4.72987
can-mir168g	CGCUUGGUGCAGGUCGGGA	2.45389	0.026229	-5.2527
can-mir396g	CCACAGCUUUCUUGAACUU	2.39138	0.0265701	-5.23405
can-mir395a-j	CUGAAGUGUUUGGGGGAACUC	2.3666	1.03985	0.0563808
can-mir5303d	UUUUGGAGAAUCCGACACGCACCC	2.25507	35.7008	5.15788
can-mir403c	UAGAUUCACGCACAAACUCG	1.92958	0.835128	-0.25993
can-mir479b	AGCCGAACCAAUAUCACUC	1.80631	1.00766	0.0110096
can-mir160b	UGCCUGGCUCCCUGUAUGCC	1.60381	0.0426205	-4.55231
can-miR169k-5p	UAGCCAAGGAUGACUUGCCUG	1.47356	17.0136	4.08862
can-mir168e-3p	CGCCUUGCAUCAACUGAAU	1.46924	0.0579449	-4.10917
can-mir172a-d	AGAAUCUUGAUGAUGCUGCAU	1.45861	0.175857	-2.50753
can-mir166y	CGGACCAGGCUUCAUUCCUC	1.39481	9.62651	3.26701
can-mir156k	UGACAGAAGAGAGUGAGCAU	1.31148	0.152468	-2.71343
can-mir162k	CGAUAAACCUCUGCAUCCAG	1.29802	0.166585	-2.58567
can-miR1446c	UUUCUGAACUCUCUCCCUCAA	1.29802	0.166585	-2.58567
can-mir5303b	UUUGGAGAAUCCGACACGCACC	1.27636	2.59636	1.37649
can-miR394b	UUGGCAUUCUGUCUACCUCC	1.23985	7.08397	2.82456
can-mir6024b	UUUUAGCAAGAGUUGUUUUC	1.21108	0.992784	-0.0104476
can-mir7993a	AUAUUUUAUGUGGUUAACUUAACU	1.20867	13.1672	3.71888
can-mir168g-3p	CCUGCCUUGCAUCAACUGAA	1.19569	0.0616006	-4.02091
can-mir395k	CUGAAGUGUUUGGGGGAACU	1.19376	16.1922	4.01723
can-mir482i	UUCCAAUUCCACCCAUUCCUA	1.06328	1.66984	0.73971
can-mir482j	UCUUGCCUACACCGCCCAUGC	1.03149	11.8961	3.57241
can-mir482k	CUUGCCUACACCGCCCAUGCC	0.997544	1.24312	0.313966
can-mir5303c	UUUUGGAGAAUCCGACACGCACC	0.991407	0.981459	-0.0269996
can-mir166e-5p	GAAUGUUGUCUGGCUCGAG	0.991407	0.981459	-0.0269996
can-mir319h	CUUGGACUGAAGGGAGCUCC	0.991407	0.981459	-0.0269996
can-mir162l	GAUAAACCUCUGCAUCCAG	0.968862	0.984196	-0.0229821
can-mir156l	UGACAGAAGAGAGUGAGCACA	0.952746	5.72802	2.51804
can-miR477a	CCUCUCCCUCAAGGGCUUCUU	0.950816	0.0830952	-3.58909
can-miR477b	ACUCUCCCUCAAAGGCUUCUG	0.941258	0.0888282	-3.49284
can-mir172f	AGAAUCUUGAUGAUGCUGCAG	0.937683	4.7842	2.25828
can-mir156m	UUGACAGAAGAUAGAGAGCA	0.906504	11.0578	3.46699
can-mir160a	UGCCUGGCUCCCUGUAUGCCA	0.847755	0.97857	-0.0312532
can-mir7997b	GCUCGGACUCUUCAAAAAU	0.847755	0.97857	-0.0312532
can-mir7993b	UAUUUUAUGUGGUUAACUUAACU	0.816575	5.0318	2.33107
can-mir5141	AGACCCGACGCGACUGACA	0.816575	5.0318	2.33107
can-mir156i	UGACAGAAGAGAGUGAGCAUA	0.768564	1.18281	0.242223
can-mir319i	UUGGACUGAAGGGAGCUCC	0.75542	9.98256	3.31941
can-mir477a-3p	GAGGUCUUUCGAGUGAGAGUG	0.736778	9.85397	3.30071
can-mir168d-3p	CCCGCCUUGCAUCAACUGA	0.734618	0.0971203	-3.36408
can-mir168j	GCUUGGUGCAGGUCGGGAA	0.705943	0.103282	-3.27534
can-mir171c-5p	UAUUGGCCUGGUUCACUCA	0.608196	0.262622	-1.92894
can-mir393a-b	UCCAAAGGGAUCGCAUUGAUCC	0.605539	0.964453	-0.0522173
can-miR172e	UGAAUCUUGAUGAUGCUGCAU	0.605539	0.964453	-0.0522173
can-mir827b-5p	UUUGUUGAUGGUCAUCUAUU	0.605539	0.964453	-0.0522173
can-mir171b-5p	UAUUGGCCUGGUUCACUCAG	0.605539	0.964453	-0.0522173
can-mir482r	UUUCCUAUUCCACCCAUGCC	0.484431	0.966027	-0.0498642
can-mir168f	UCGCUUGGUGCAGGUCGGG	0.453252	7.48126	2.90328
can-mir4376c	CGCAGGAGAGAUGAUGCUGGA	0.408121	0.13132	-2.92885
can-mir5303a	UUUGGAGAAUCCGACACGCACCC	0.363323	0.97618	-0.0347808
can-mir482h	UUUCCAAUUCCACCCAUUCCU	0.363323	0.97618	-0.0347808
can-mir171m	UGAUUGAGCCGCGCCAAUAUC	0.363323	0.97618	-0.0347808
can-mir1446d	UGAACUCUCUCCCUCAAUGGC	0.326497	0.149709	-2.73977
can-mir403e	UAGAUUCACGCACAAACUC	0.244873	0.177077	-2.49755
can-mir156a-3p	GCUCUCUAUGCUUCUGUCAUC	0.244873	0.177077	-2.49755
can-mir171d-5p	UAUUGGUGCGGUUCAAUGAGA	0	NA	NA
can-mir319j	UGGACUGAAGGGAGCUCCC	0	NA	NA
can-miR399i	CGCCAAAGGAGAGCUGCCCU	0	NA	NA
can-mir7997a	UGCUCGGACUCUUCAAAAAU	0	NA	NA
can-mir393d	UCCAAAGGGAUCGCAUUGAU	0	NA	NA
can-mir397c	UUGAGUGCAGCGUUGAUGAC	0	NA	NA
can-mir393b-3p	UCAUGCGAUCUCUUCGGAAU	0	NA	NA
can-mir167b-3p	AGGUCAUCUAGCAGCUUCAAU	0	NA	NA
can-miR399j	GCCAAAGGAGAGUUGCCCUG	0	NA	NA
can-miR394a	UUGGCAUUCUGUCCACCUCC	0	NA	NA
can-mir160a-3p	GCGUAUGAGGAGCCAAGCAU	0	NA	NA
can-miR171f-g	UGAUUGAGCCGUGUCAAUAUC	0	NA	NA
can-mir319l	UUGGACUGAAGGGUUCCCUUC	0	NA	NA

## Sheet: H
Conservative miRNA differential expression between 40 DAA placenta and 40 DAA Flesh samples
Name	Sequence	baseMean	FoldChange	log2FoldChange
can-miR166i-j	UCUCGGACCAGGCUUCAUUCC	77647	0.0573786	-4.12334
can-miR398d	UGUGUUCUCAGGUCGCCCCUG	4546.64	0.0105842	-6.56194
can-mir168a-3p	CCCGCCUUGCAUCAACUGAAU	2282.24	9.67506	3.27427
can-miR171h	UGAGCCGAACCAAUAUCACUC	1018.97	0.016613	-7.27344
can-mir319bc	UUGGACUGAAGGGAGCUCCCU	403.127	0.033247	-4.91063
can-mir319e	UUGGACUGAAGGGAGCUCCC	375.612	0.0649258	-3.94506
can-miR319a	CUUGGACUGAAGGGAGCUCCC	213.508	0.111829	-3.16063
can-mir319f	UUGGACUGAAGGGAGCUCCUU	120.297	0.0221256	-5.49814
can-mir168f-3p	CCUGCCUUGCAUCAACUGAAU	97.35	11.8242	3.56367
can-mir319g	UUGGACUGAAGGGAGCUCCU	77.1062	0.0238903	-5.38743
can-mir397b	AUUGAGUGCAGCGUUGAUGAC	58.003	0.0874037	-3.51616
can-mir319d	UCUUGGACUGAAGGGUUCCCU	55.8817	0.0323654	-4.9494
can-mir168b-3p	CCCGCCUUGCAUCAACUGAA	51.3948	13.0917	3.71058
can-mir166p	UCUCGGACCAGGCUUCAUUC	35.2138	0.0748918	-3.73905
can-mir166q	CUCGGACCAGGCUUCAUUCC	33.2732	0.0200331	-5.64147
can-miR390c	AAGCUCAGGAGGGAUAGCACC	30.3745	0.149879	-2.73813
can-mir5303g	AUUUUUGGAGAAUCUGACACGGGU	29.0136	0.101103	-3.3061
can-mir172f	AGAAUCUUGAUGAUGCUGCAG	26.8878	0.0226442	-5.46471
can-miR398g	UGUGUUCUCAGGUCGCCCC	23.7647	0.0160221	-5.96379
can-mir319k	CUUGGACUGAAGGGAGCUCCU	23.663	0.00441525	-7.82329
can-miR394b	UUGGCAUUCUGUCUACCUCC	22.9693	0.0414482	-4.59255
can-miR397a	UCAUUGAGUGCAGCGUUGAUG	20.5579	0.00219993	-8.82833
can-mir172a-5p	GCAGCAUCAUUAAGAUUCAC	14.8303	0.148431	-2.75213
can-mir171n	UGAGCCGAACCAAUAUCACU	14.0623	0.0031811	-8.29626
can-miR164a-b	UGGAGAAGCAGGGCACGUGCA	12.3282	0.0573098	-4.12508
can-miR398e	UGUGUUCUCAGGUCGCCCCU	11.4777	0.00389682	-8.00349
can-miR4414b	AGCUGCUGAAUCAUUGGUUCG	10.7618	0.148451	-2.75194
can-mir166a-h	UCGGACCAGGCUUCAUUCCCC	543924	3.63299	1.86116
can-mir159a-c	UUUGGAUUGAAGGGAGCUCUA	7094.49	0.599729	-0.737618
can-mir162f	UCGAUAAACCUCUGCAUCCGG	5096.3	2.14881	1.10353
can-mir162a-e	UCGAUAAACCUCUGCAUCCAG	3305.99	1.58946	0.668537
can-mir166I	UCGGACCAGGCUUCAUUCCUC	2996.88	0.321794	-1.63579
can-mir168a-b	UCGCUUGGUGCAGGUCGGGAC	2802.68	1.23644	0.306192
can-mir403a	UUAGAUUCACGCACAAACUCG	2731.52	2.35611	1.2364
can-mir166a-5p	GGAAUGUUGUCUGGCUCGAGG	2409.42	4.15599	2.05519
can-mir482f	UCUUUCCUACUCCUCCCAUACC	2315.57	0.89103	-0.166454
can-miR482a	UUGCCGAUUCCGUCCAUACCGC	2115.16	1.36912	0.453249
can-mir166r	UCGGACCAGGCUUCAUUCCC	1042.53	2.3302	1.22045
can-mir168c	UCGCUUGGUGCAGGUCGGGAA	650.206	5.79379	2.53451
can-mir482c	UCUUGCCUACACCGCCCAUGCC	576.23	1.04689	0.0661065
can-mir396d	UUCCACAGCUUUCUUGAACU	538.211	2.2105	1.14437
can-mir166t	UCGGACCAGGCUUCAUUCC	477.841	0.706625	-0.500983
can-mir156ac	UUGACAGAAGAUAGAGAGCAC	462.195	0.98803	-0.0173734
can-mir168d	UCGCUUGGUGCAGGUCGGGA	460.276	1.87852	0.909594
can-mir396c	UUCCACAGCUUUCUUGAACUA	414.12	2.59374	1.37504
can-miR166k	UCGAACCAGGCUUCAUUCCCC	250.929	3.0783	1.62214
can-mir159d	UUUGGAUUGAAGGGAGCUCU	230.737	0.610191	-0.712667
can-mir167a-c	UGAAGCUGCCAGCAUGAUCUA	172.103	0.743376	-0.427835
can-mir171a-5p	UAUUGGCCUGGUUCACUCAGA	160.006	1.29994	0.378442
can-mir171l	UUGAGCCGCGCCAAUAUCACG	116.746	0.203991	-2.29342
can-mir393a-3p	AUCAUGCGAUCUCUUCGGAAU	114.995	2.33242	1.22183
can-mir166b-5p	GGAAUGUUGUCUGGCUCGAG	92.317	0.882983	-0.179543
can-mir403b	UUAGAUUCACGCACAAACUC	91.1119	1.35753	0.440987
can-mir166v	GGACCAGGCUUCAUUCCCC	81.4744	2.3184	1.21313
can-mir162j	UCGAUAAACCUCUGCAUCCA	80.2247	1.40303	0.488545
can-miR399f-g	UGCCAAAGGAGAGUUGCCCUG	70.7031	0.188315	-2.40878
can-mir396f	UUCCACAGCUUUCUUGAAC	65.9152	2.14841	1.10327
can-miR169l-5p	UGAUAGCCAAGGAUGACUGGU	60.8616	0.976945	-0.0336509
can-mir162m	UCGAUAAACCUCUGCAUCC	56.5433	1.60407	0.681735
can-mir159e	UUGGAUUGAAGGGAGCUCUA	55.2432	0.184238	-2.44036
can-mir169a-g	UAGCCAAGGAUGACUUGCCU	53.7106	3.042	1.60502
can-mir166m	UCGGACCAGGCUUCAUUCCCCC	42.2765	1.90059	0.926448
can-mir166s	CGGACCAGGCUUCAUUCCCC	41.8904	2.44304	1.28868
can-mir6024a	UUUUAGCAAGAGUUGUUUUCCC	38.9299	3.56088	1.83223
can-mir168e	CGCUUGGUGCAGGUCGGGAC	38.822	1.72094	0.783199
can-mir827a-5p	UUUGUUGAUGGUCAUCUAUUC	34.5023	1.97333	0.98063
can-mir166d-5p	GGAAUGUUGUCUGGCUCGA	33.5847	0.514855	-0.957763
can-mir166x	UCGGACCAGGCUUCAUUCCU	32.9407	0.477981	-1.06497
can-mir166c-5p	GAAUGUUGUCUGGCUCGAGG	29.5644	3.89051	1.95996
can-mir827	UUAGAUGAACAUCAACAAACA	25.2257	1.57296	0.653486
can-mir6027a	UGAAUCCUUCGGCUAUCCAUAA	25.0595	0.548537	-0.866339
can-mir482b	UUUCCAAUUCCACCCAUUCCUA	24.8015	0.475233	-1.07329
can-mir482d	UCUUACCGAUACCUCCCAUUCC	23.1291	0.734306	-0.445547
can-miR159c-3p.2	GUUUGCAUAUGUCAGGAGCUUC	22.9552	0.841029	-0.249773
can-mir156h	UUGACAGAAGAGAGUGAGCAU	21.547	0.619509	-0.690804
can-miR390a-b	AAGCUCAGGAGGGAUAGCGCC	20.1156	0.912624	-0.131908
can-miR156d-g	UGACAGAAGAGAGUGAGCAC	19.5813	0.620441	-0.688635
can-miR5301	UGUGGGUGGGGUGGAAAGAUU	19.2557	0.184944	-2.43484
can-mir159f	UUUGGAUUGAAGGGAGCUC	17.9436	0.963752	-0.0532655
can-mir171a-e	UGAUUGAGCCGUGCCAAUAUC	17.1193	0.429696	-1.21861
can-mir160a	UGCCUGGCUCCCUGUAUGCCA	17.105	1.96169	0.972097
can-mir167a-3p	GGUCAUGCUCGGACAGCCUCACU	16.7903	0.775472	-0.366853
can-mir482q	UUUCCUAUUCCACCCAUGCCAA	15.7464	0.861027	-0.21587
can-mir393c	UCCAAAGGGAUCGCAUUGAUC	13.6271	0.397292	-1.33173
can-mir1446ab	UGAACUCUCUCCCUCAAUGGCU	13.146	3.03724	1.60276
can-mir162g	UCGAUAAACCUCUGCAUCCG	12.6244	1.05027	0.0707641
can-mir4376a	ACGCAGGAGAGAUGAUGCUGGA	11.1796	0.718377	-0.477186
can-mir166n	CUCGGACCAGGCUUCAUUCCC	11.0958	1.75284	0.809694
can-mir159g	UUGGAUUGAAGGGAGCUCU	9.36564	0.494027	-1.01734
can-mir403d	UUAGAUUCACGCACAAACU	9.30682	2.5908	1.3734
can-mir4376b	UACGCAGGAGAGAUGAUGCUG	8.76737	1.19749	0.260011
can-mir5303e	UUUUGGAGAAUCUGACACGGGUGU	8.33217	0.0141921	-6.13877
can-mir395a-j	CUGAAGUGUUUGGGGGAACUC	7.81589	1.44036	0.526429
can-mir156j	UUGACAGAAGAGAGUGAGCA	7.79196	0.731424	-0.45122
can-mir168c-3p	CCGCCUUGCAUCAACUGAAU	7.77983	11.0211	3.46219
can-miR169k-5p	UAGCCAAGGAUGACUUGCCUG	7.43273	0.621677	-0.685764
can-miR394a	UUGGCAUUCUGUCCACCUCC	7.41784	0.191249	-2.38647
can-mir168h	GCUUGGUGCAGGUCGGGAC	7.32414	0.613915	-0.703888
can-miR399d-3p	CGCCAAAGGAGAGCUGCCCUG	7.31418	2.53912	1.34433
can-mir172j	GGAAUCUUGAUGAUGCUGC	7.15475	0.0233046	-5.42324
can-mir172a-d	AGAAUCUUGAUGAUGCUGCAU	7.14803	0.0214237	-5.54465
can-mir479a	CGUGAUAUUGGUUCGGCUCA	6.83946	0.00680745	-7.19867
can-mir319l	UUGGACUGAAGGGUUCCCUUC	6.49959	0.0643946	-3.95692
can-mir156a-3p	GCUCUCUAUGCUUCUGUCAUC	6.27915	0.795145	-0.33071
can-mir162a-5p	GGAGGCAGCGGUUCAUCGAUC	6.20473	0.171312	-2.54531
can-mir393a-b	UCCAAAGGGAUCGCAUUGAUCC	6.1227	0.555107	-0.849162
can-miR398f	GUGUUCUCAGGUCGCCCCUG	6.09575	0.00751099	-7.05678
can-mir167d	UGAAGCUGCCAGCAUGAUCUAA	5.62947	0.798538	-0.324568
can-miR477b	ACUCUCCCUCAAAGGCUUCUG	5.22126	1.01282	0.0183768
can-mir5303d	UUUUGGAGAAUCCGACACGCACCC	5.09936	0.0302164	-5.04852
can-mir166o	CGGACCAGGCUUCAUUCCCCC	4.86929	0.466014	-1.10155
can-mir6027b	UGAAUCCUUCGGCUAUCCAUA	4.76563	0.526472	-0.925571
can-miR477a	CCUCUCCCUCAAGGGCUUCUU	4.70749	1.35136	0.434417
can-mir319i	UUGGACUGAAGGGAGCUCC	4.55305	0.1424	-2.81198
can-mir171d-5p	UAUUGGUGCGGUUCAAUGAGA	4.41287	0.805894	-0.311338
can-mir167e	UGAAGCUGCCAGCAUGAUCU	4.39755	0.806406	-0.310422
can-miR171f-g	UGAUUGAGCCGUGUCAAUAUC	4.30714	0.807146	-0.309099
can-mir166g-5p	GGAAUGUUGUUUGGCUCGAGG	4.24775	12.3041	3.62107
can-mir6024b	UUUUAGCAAGAGUUGUUUUC	4.13699	0.854649	-0.226595
can-miR398h	UGUUCUCAGGUCGCCCCUG	4.05306	0.0119338	-6.3888
can-mir159h	UGGAUUGAAGGGAGCUCUA	3.94293	0.192634	-2.37607
can-mir166u	CGGACCAGGCUUCAUUCCC	3.76196	0.497549	-1.00709
can-mir156n	UGACAGAAGAUAGAGAGCAC	3.62683	0.813433	-0.297904
can-miR171i	UUGAGCCGCGCCAAUAUCACU	3.59207	0.0418584	-4.57834
can-mir403c	UAGAUUCACGCACAAACUCG	2.98305	1.21047	0.275573
can-mir482m	UCUUUCCUACUCCUCCCAUAC	2.85987	0.687962	-0.539599
can-miR1446c	UUUCUGAACUCUCUCCCUCAA	2.78829	0.926484	-0.110162
can-mir396g	CCACAGCUUUCUUGAACUU	2.70734	0.237547	-2.07371
can-mir168i	CGCUUGGUGCAGGUCGGGAA	2.57657	31.8231	4.992
can-mir827b-5p	UUUGUUGAUGGUCAUCUAUU	2.5662	3.28718	1.71685
can-mir5303f	UUUUUGGAGAAUCUGACACGGGU	2.41574	0.0218994	-5.51297
can-mir396e	UCCACAGCUUUCUUGAACUU	2.39886	1.11906	0.162286
can-mir6027c	UGAAUCCUUCGGCUAUCCA	2.37901	0.539385	-0.890614
can-mir168g-3p	CCUGCCUUGCAUCAACUGAA	2.15808	16.9944	4.08698
can-mir171m	UGAUUGAGCCGCGCCAAUAUC	2.09305	0.837195	-0.256365
can-mir171b-5p	UAUUGGCCUGGUUCACUCAG	1.97269	28.335	4.82451
can-mir319h	CUUGGACUGAAGGGAGCUCC	1.92991	0.0289503	-5.11028
can-mir162k	CGAUAAACCUCUGCAUCCAG	1.90905	1.06293	0.0880481
can-mir5303c	UUUUGGAGAAUCCGACACGCACC	1.70758	0.125362	-2.99583
can-mir166f-5p	AAUGUUGUCUGGCUCGAGG	1.67058	23.4907	4.55402
can-mir477a-3p	GAGGUCUUUCGAGUGAGAGUG	1.61452	1.08793	0.121591
can-mir7997a	UGCUCGGACUCUUCAAAAAU	1.56181	0.561088	-0.833702
can-mir7993b	UAUUUUAUGUGGUUAACUUAACU	1.4565	0.161319	-2.63201
can-mir168f	UCGCUUGGUGCAGGUCGGG	1.4535	19.82	4.30889
can-mir7997b	GCUCGGACUCUUCAAAAAU	1.3935	7.05468	2.81858
can-mir168g	CGCUUGGUGCAGGUCGGGA	1.36858	18.5109	4.2103
can-mir319j	UGGACUGAAGGGAGCUCCC	1.32299	0.13163	-2.92544
can-mir482o	UUUCCUACUCCUCCCAUACC	1.29904	1.57629	0.656534
can-mir393d	UCCAAAGGGAUCGCAUUGAU	1.28164	0.419577	-1.25299
can-mir482n	CUUUCCUACUCCUCCCAUACC	1.24142	0.412791	-1.27652
can-mir162l	GAUAAACCUCUGCAUCCAG	1.23641	16.2331	4.02086
can-mir482h	UUUCCAAUUCCACCCAUUCCU	1.21412	1.4233	0.509242
can-mir5141	AGACCCGACGCGACUGACA	1.16489	0.0703531	-3.82924
can-mir7988a	AACGGAAAAGGGCCAAAAAUACC	1.12467	0.0584507	-4.09663
can-mir7993a	AUAUUUUAUGUGGUUAACUUAACU	1.09556	0.896565	-0.15752
can-mir395k	CUGAAGUGUUUGGGGGAACU	1.05711	13.4562	3.7502
can-mir5303a	UUUGGAGAAUCCGACACGCACCC	0.997489	0.904328	-0.145082
can-mir397c	UUGAGUGCAGCGUUGAUGAC	0.958252	0.0722906	-3.79005
can-miR399j	GCCAAAGGAGAGUUGCCCUG	0.958252	0.0722906	-3.79005
can-mir156l	UGACAGAAGAGAGUGAGCACA	0.918027	0.0911193	-3.4561
can-mir8175a	GAUCCCCGGCAACGGCGCCA	0.876447	0.905844	-0.142665
can-miR399i	CGCCAAAGGAGAGCUGCCCU	0.773942	9.11912	3.18889
can-mir393b-3p	UCAUGCGAUCUCUUCGGAAU	0.773942	9.11912	3.18889
can-mir171c-5p	UAUUGGCCUGGUUCACUCA	0.773942	9.11912	3.18889
can-miR172e	UGAAUCUUGAUGAUGCUGCAU	0.665652	0.106631	-3.2293
can-mir8175b	AUCCCCGGCAACGGCGCCA	0.657336	0.903213	-0.146861
can-mir168e-3p	CGCCUUGCAUCAACUGAAU	0.651248	8.18883	3.03366
can-mir167b-3p	AGGUCAUCUAGCAGCUUCAAU	0.651248	8.18883	3.03366
can-mir160a-3p	GCGUAUGAGGAGCCAAGCAU	0.651248	8.18883	3.03366
can-mir482p	UUCCUACUCCUCCCAUACC	0.499239	0.123046	-3.02273
can-mir4376c	CGCAGGAGAGAUGAUGCUGGA	0.499239	0.123046	-3.02273
can-mir156k	UGACAGAAGAGAGUGAGCAU	0.377555	6.26013	2.64619
can-mir482r	UUUCCUAUUCCACCCAUGCC	0.377555	6.26013	2.64619
can-mir1446d	UGAACUCUCUCCCUCAAUGGC	0.377555	6.26013	2.64619
can-mir166e-5p	GAAUGUUGUCUGGCUCGAG	0.377555	6.26013	2.64619
can-mir168d-3p	CCCGCCUUGCAUCAACUGA	0.368082	6.08445	2.60513
can-mir166w	UCGAACCAGGCUUCAUUCCC	0.368082	6.08445	2.60513
can-mir482j	UCUUGCCUACACCGCCCAUGC	0.368082	6.08445	2.60513
can-mir156m	UUGACAGAAGAUAGAGAGCA	0.368082	6.08445	2.60513
can-mir403e	UAGAUUCACGCACAAACUC	0.283166	5.31469	2.40999
can-mir162i	GAUAAACCUCUGCAUCCGG	0.283166	5.31469	2.40999
can-mir162h	CGAUAAACCUCUGCAUCCGG	0	NA	NA
can-mir156i	UGACAGAAGAGAGUGAGCAUA	0	NA	NA
can-mir166y	CGGACCAGGCUUCAUUCCUC	0	NA	NA
can-mir5300	CCAGUCCAGGCAUUCCAAC	0	NA	NA
can-mir160b	UGCCUGGCUCCCUGUAUGCC	0	NA	NA
can-mir5303b	UUUGGAGAAUCCGACACGCACC	0	NA	NA
can-mir5300	CCCAGUCCAGGCAUUCCAAC	0	NA	NA
can-mir482k	CUUGCCUACACCGCCCAUGCC	0	NA	NA
can-mir168j	GCUUGGUGCAGGUCGGGAA	0	NA	NA
can-mir482l	UUGCCUACACCGCCCAUGCC	0	NA	NA
can-mir479b	AGCCGAACCAAUAUCACUC	0	NA	NA
can-mir482i	UUCCAAUUCCACCCAUUCCUA	0	NA	NA

## Sheet: I
Conservative miRNA differential expression between 40 DAA placenta and 40 DAA Seed samples
Name	Sequence	baseMean	FoldChange	log2FoldChange
can-miR398d	UGUGUUCUCAGGUCGCCCCUG	4546.64	0.00598509	-7.38441
can-miR171h	UGAGCCGAACCAAUAUCACUC	1018.97	0.0184935	-5.75684
can-mir396d	UUCCACAGCUUUCUUGAACU	538.211	0.116587	-3.10052
can-mir156ac	UUGACAGAAGAUAGAGAGCAC	462.195	8.01298	3.00234
can-mir319bc	UUGGACUGAAGGGAGCUCCCU	403.127	8.7997	3.13745
can-miR319a	CUUGGACUGAAGGGAGCUCCC	213.508	8.33391	3.05899
can-mir167a-c	UGAAGCUGCCAGCAUGAUCUA	172.103	118.495	6.88868
can-mir171l	UUGAGCCGCGCCAAUAUCACG	116.746	26.2089	4.71198
can-mir393a-3p	AUCAUGCGAUCUCUUCGGAAU	114.995	0.131756	-2.92406
can-mir397b	AUUGAGUGCAGCGUUGAUGAC	58.003	0.0315031	-4.98836
can-mir319d	UCUUGGACUGAAGGGUUCCCU	55.8817	0.0504579	-4.30878
can-mir172f	AGAAUCUUGAUGAUGCUGCAG	26.8878	8.73849	3.12738
can-miR398g	UGUGUUCUCAGGUCGCCCC	23.7647	0.00454138	-7.78265
can-miR394b	UUGGCAUUCUGUCUACCUCC	22.9693	15.3011	3.93556
can-miR397a	UCAUUGAGUGCAGCGUUGAUG	20.5579	0.00392617	-7.99266
can-miR390a-b	AAGCUCAGGAGGGAUAGCGCC	20.1156	12.4125	3.63373
can-mir167a-3p	GGUCAUGCUCGGACAGCCUCACU	16.7903	298.835	8.2232
can-mir172a-5p	GCAGCAUCAUUAAGAUUCAC	14.8303	0.00915549	-6.77115
can-mir171n	UGAGCCGAACCAAUAUCACU	14.0623	0.00558457	-7.48434
can-mir393c	UCCAAAGGGAUCGCAUUGAUC	13.6271	0.0134314	-6.21824
can-miR164a-b	UGGAGAAGCAGGGCACGUGCA	12.3282	0.128315	-2.96224
can-miR398e	UGUGUUCUCAGGUCGCCCCU	11.4777	0.00677569	-7.20542
can-mir4376a	ACGCAGGAGAGAUGAUGCUGGA	11.1796	0.018766	-5.73574
can-mir166a-h	UCGGACCAGGCUUCAUUCCCC	543924	1.34246	0.424884
can-miR166i-j	UCUCGGACCAGGCUUCAUUCC	77647	0.587082	-0.768367
can-mir159a-c	UUUGGAUUGAAGGGAGCUCUA	7094.49	1.72722	0.788454
can-mir162f	UCGAUAAACCUCUGCAUCCGG	5096.3	1.55439	0.636353
can-mir162a-e	UCGAUAAACCUCUGCAUCCAG	3305.99	2.01423	1.01023
can-mir166I	UCGGACCAGGCUUCAUUCCUC	2996.88	1.23556	0.30517
can-mir168a-b	UCGCUUGGUGCAGGUCGGGAC	2802.68	0.413107	-1.27541
can-mir403a	UUAGAUUCACGCACAAACUCG	2731.52	1.18922	0.250015
can-mir166a-5p	GGAAUGUUGUCUGGCUCGAGG	2409.42	1.90206	0.927566
can-mir482f	UCUUUCCUACUCCUCCCAUACC	2315.57	0.30505	-1.71288
can-mir168a-3p	CCCGCCUUGCAUCAACUGAAU	2282.24	1.24425	0.315278
can-miR482a	UUGCCGAUUCCGUCCAUACCGC	2115.16	0.802724	-0.317024
can-mir166r	UCGGACCAGGCUUCAUUCCC	1042.53	0.576572	-0.794427
can-mir168c	UCGCUUGGUGCAGGUCGGGAA	650.206	1.53823	0.621272
can-mir482c	UCUUGCCUACACCGCCCAUGCC	576.23	2.21848	1.14957
can-mir166t	UCGGACCAGGCUUCAUUCC	477.841	1.13864	0.187308
can-mir168d	UCGCUUGGUGCAGGUCGGGA	460.276	1.45511	0.541129
can-mir396c	UUCCACAGCUUUCUUGAACUA	414.12	1.30778	0.387117
can-mir319e	UUGGACUGAAGGGAGCUCCC	375.612	3.10046	1.63248
can-miR166k	UCGAACCAGGCUUCAUUCCCC	250.929	1.24202	0.312694
can-mir159d	UUUGGAUUGAAGGGAGCUCU	230.737	0.793466	-0.33376
can-mir171a-5p	UAUUGGCCUGGUUCACUCAGA	160.006	0.678472	-0.559638
can-mir319f	UUGGACUGAAGGGAGCUCCUU	120.297	0.655225	-0.609938
can-mir168f-3p	CCUGCCUUGCAUCAACUGAAU	97.35	5.0354	2.33211
can-mir166b-5p	GGAAUGUUGUCUGGCUCGAG	92.317	0.954794	-0.0667382
can-mir403b	UUAGAUUCACGCACAAACUC	91.1119	0.88987	-0.168333
can-mir166v	GGACCAGGCUUCAUUCCCC	81.4744	1.20818	0.272834
can-mir162j	UCGAUAAACCUCUGCAUCCA	80.2247	1.19922	0.262096
can-mir319g	UUGGACUGAAGGGAGCUCCU	77.1062	0.278912	-1.84212
can-miR399f-g	UGCCAAAGGAGAGUUGCCCUG	70.7031	2.41172	1.27006
can-mir396f	UUCCACAGCUUUCUUGAAC	65.9152	0.247224	-2.01611
can-miR169l-5p	UGAUAGCCAAGGAUGACUGGU	60.8616	2.97502	1.5729
can-mir162m	UCGAUAAACCUCUGCAUCC	56.5433	1.08592	0.118921
can-mir159e	UUGGAUUGAAGGGAGCUCUA	55.2432	0.497984	-1.00583
can-mir169a-g	UAGCCAAGGAUGACUUGCCU	53.7106	2.20477	1.14063
can-mir168b-3p	CCCGCCUUGCAUCAACUGAA	51.3948	1.16884	0.225081
can-mir166m	UCGGACCAGGCUUCAUUCCCCC	42.2765	1.00425	0.00611327
can-mir166s	CGGACCAGGCUUCAUUCCCC	41.8904	0.840836	-0.250103
can-mir6024a	UUUUAGCAAGAGUUGUUUUCCC	38.9299	5.31681	2.41056
can-mir168e	CGCUUGGUGCAGGUCGGGAC	38.822	0.2595	-1.9462
can-mir166p	UCUCGGACCAGGCUUCAUUC	35.2138	0.879843	-0.184681
can-mir827a-5p	UUUGUUGAUGGUCAUCUAUUC	34.5023	0.462513	-1.11243
can-mir166d-5p	GGAAUGUUGUCUGGCUCGA	33.5847	0.309425	-1.69234
can-mir166q	CUCGGACCAGGCUUCAUUCC	33.2732	0.529191	-0.91814
can-mir166x	UCGGACCAGGCUUCAUUCCU	32.9407	0.79061	-0.338962
can-miR390c	AAGCUCAGGAGGGAUAGCACC	30.3745	2.13184	1.0921
can-mir166c-5p	GAAUGUUGUCUGGCUCGAGG	29.5644	0.947052	-0.078485
can-mir5303g	AUUUUUGGAGAAUCUGACACGGGU	29.0136	0.463455	-1.1095
can-mir827	UUAGAUGAACAUCAACAAACA	25.2257	0.572336	-0.805065
can-mir6027a	UGAAUCCUUCGGCUAUCCAUAA	25.0595	1.29425	0.372112
can-mir482b	UUUCCAAUUCCACCCAUUCCUA	24.8015	1.58898	0.668102
can-mir319k	CUUGGACUGAAGGGAGCUCCU	23.663	0.615074	-0.701167
can-mir482d	UCUUACCGAUACCUCCCAUUCC	23.1291	1.28471	0.36144
can-miR159c-3p.2	GUUUGCAUAUGUCAGGAGCUUC	22.9552	1.79263	0.842081
can-mir156h	UUGACAGAAGAGAGUGAGCAU	21.547	0.372075	-1.42633
can-miR156d-g	UGACAGAAGAGAGUGAGCAC	19.5813	1.19509	0.257118
can-miR5301	UGUGGGUGGGGUGGAAAGAUU	19.2557	0.17397	-2.52309
can-mir159f	UUUGGAUUGAAGGGAGCUC	17.9436	1.84828	0.886183
can-mir171a-e	UGAUUGAGCCGUGCCAAUAUC	17.1193	0.578089	-0.790636
can-mir160a	UGCCUGGCUCCCUGUAUGCCA	17.105	0.963089	-0.054259
can-mir482q	UUUCCUAUUCCACCCAUGCCAA	15.7464	1.22233	0.289633
can-mir1446ab	UGAACUCUCUCCCUCAAUGGCU	13.146	0.445005	-1.16811
can-mir162g	UCGAUAAACCUCUGCAUCCG	12.6244	0.73704	-0.440185
can-mir166n	CUCGGACCAGGCUUCAUUCCC	11.0958	0.362435	-1.4642
can-miR4414b	AGCUGCUGAAUCAUUGGUUCG	10.7618	0.446608	-1.16292
can-mir159g	UUGGAUUGAAGGGAGCUCU	9.36564	0.332957	-1.58659
can-mir403d	UUAGAUUCACGCACAAACU	9.30682	1.98419	0.988548
can-mir4376b	UACGCAGGAGAGAUGAUGCUG	8.76737	0.0298438	-5.06642
can-mir5303e	UUUUGGAGAAUCUGACACGGGUGU	8.33217	0.952452	-0.0702812
can-mir395a-j	CUGAAGUGUUUGGGGGAACUC	7.81589	1.2214	0.288535
can-mir156j	UUGACAGAAGAGAGUGAGCA	7.79196	0.472468	-1.08171
can-mir168c-3p	CCGCCUUGCAUCAACUGAAU	7.77983	1.44442	0.530487
can-miR169k-5p	UAGCCAAGGAUGACUUGCCUG	7.43273	2.94228	1.55693
can-miR394a	UUGGCAUUCUGUCCACCUCC	7.41784	1.15606	0.20921
can-mir168h	GCUUGGUGCAGGUCGGGAC	7.32414	0.0267142	-5.22625
can-miR399d-3p	CGCCAAAGGAGAGCUGCCCUG	7.31418	1.86798	0.901481
can-mir172j	GGAAUCUUGAUGAUGCUGC	7.15475	1.74325	0.801782
can-mir172a-d	AGAAUCUUGAUGAUGCUGCAU	7.14803	1.5505	0.63273
can-mir479a	CGUGAUAUUGGUUCGGCUCA	6.83946	0.0114748	-6.44538
can-mir319l	UUGGACUGAAGGGUUCCCUUC	6.49959	0.0172854	-5.8543
can-mir156a-3p	GCUCUCUAUGCUUCUGUCAUC	6.27915	113.798	6.83033
can-mir162a-5p	GGAGGCAGCGGUUCAUCGAUC	6.20473	0.18388	-2.44316
can-mir393a-b	UCCAAAGGGAUCGCAUUGAUCC	6.1227	0.397216	-1.332
can-miR398f	GUGUUCUCAGGUCGCCCCUG	6.09575	0.0126219	-6.30793
can-mir167d	UGAAGCUGCCAGCAUGAUCUAA	5.62947	100.518	6.65131
can-miR477b	ACUCUCCCUCAAAGGCUUCUG	5.22126	1.19631	0.258586
can-mir5303d	UUUUGGAGAAUCCGACACGCACCC	5.09936	1.59755	0.675863
can-mir166o	CGGACCAGGCUUCAUUCCCCC	4.86929	0.0342297	-4.86861
can-mir6027b	UGAAUCCUUCGGCUAUCCAUA	4.76563	1.28384	0.360464
can-miR477a	CCUCUCCCUCAAGGGCUUCUU	4.70749	0.79574	-0.329632
can-mir319i	UUGGACUGAAGGGAGCUCC	4.55305	0.507562	-0.978343
can-mir171d-5p	UAUUGGUGCGGUUCAAUGAGA	4.41287	77.6666	6.27922
can-mir167e	UGAAGCUGCCAGCAUGAUCU	4.39755	77.4381	6.27497
can-miR171f-g	UGAUUGAGCCGUGUCAAUAUC	4.30714	75.0173	6.22915
can-mir166g-5p	GGAAUGUUGUUUGGCUCGAGG	4.24775	43.3672	5.43853
can-mir6024b	UUUUAGCAAGAGUUGUUUUC	4.13699	0.0497881	-4.32805
can-miR398h	UGUUCUCAGGUCGCCCCUG	4.05306	0.0194628	-5.68313
can-mir159h	UGGAUUGAAGGGAGCUCUA	3.94293	0.614836	-0.701726
can-mir166u	CGGACCAGGCUUCAUUCCC	3.76196	0.0433121	-4.52909
can-mir156n	UGACAGAAGAUAGAGAGCAC	3.62683	62.5292	5.96646
can-miR171i	UUGAGCCGCGCCAAUAUCACU	3.59207	1.17685	0.234925
can-mir403c	UAGAUUCACGCACAAACUCG	2.98305	0.0888899	-3.49184
can-mir482m	UCUUUCCUACUCCUCCCAUAC	2.85987	0.0633061	-3.98151
can-miR1446c	UUUCUGAACUCUCUCCCUCAA	2.78829	0.0744292	-3.74799
can-mir396g	CCACAGCUUUCUUGAACUU	2.70734	0.0579829	-4.10823
can-mir168i	CGCUUGGUGCAGGUCGGGAA	2.57657	1.25698	0.32996
can-mir827b-5p	UUUGUUGAUGGUCAUCUAUU	2.5662	0.18809	-2.4105
can-mir5303f	UUUUUGGAGAAUCUGACACGGGU	2.41574	0.0341251	-4.87302
can-mir396e	UCCACAGCUUUCUUGAACUU	2.39886	0.0932355	-3.42298
can-mir6027c	UGAAUCCUUCGGCUAUCCA	2.37901	0.0754238	-3.72884
can-mir168g-3p	CCUGCCUUGCAUCAACUGAA	2.15808	8.75373	3.1299
can-mir171m	UGAUUGAGCCGCGCCAAUAUC	2.09305	33.4213	5.06269
can-mir171b-5p	UAUUGGCCUGGUUCACUCAG	1.97269	1.27084	0.345779
can-mir319h	CUUGGACUGAAGGGAGCUCC	1.92991	0.0440075	-4.50611
can-mir162k	CGAUAAACCUCUGCAUCCAG	1.90905	0.124487	-3.00593
can-mir5303c	UUUUGGAGAAUCCGACACGCACC	1.70758	1.56568	0.646788
can-mir166f-5p	AAUGUUGUCUGGCUCGAGG	1.67058	1.26132	0.334935
can-mir477a-3p	GAGGUCUUUCGAGUGAGAGUG	1.61452	0.167711	-2.57595
can-mir7997a	UGCUCGGACUCUUCAAAAAU	1.56181	0.128443	-2.9608
can-mir7993b	UAUUUUAUGUGGUUAACUUAACU	1.4565	1.71538	0.778531
can-mir168f	UCGCUUGGUGCAGGUCGGG	1.4535	1.25021	0.322175
can-mir7997b	GCUCGGACUCUUCAAAAAU	1.3935	6.56352	2.71447
can-mir168g	CGCUUGGUGCAGGUCGGGA	1.36858	1.24581	0.31708
can-mir319j	UGGACUGAAGGGAGCUCCC	1.32299	1.00232	0.00334196
can-mir482o	UUUCCUACUCCUCCCAUACC	1.29904	0.216624	-2.20674
can-mir393d	UCCAAAGGGAUCGCAUUGAU	1.28164	0.135858	-2.87983
can-mir482n	CUUUCCUACUCCUCCCAUACC	1.24142	0.121298	-3.04337
can-mir162l	GAUAAACCUCUGCAUCCAG	1.23641	1.23636	0.306095
can-mir482h	UUUCCAAUUCCACCCAUUCCU	1.21412	0.249097	-2.00522
can-mir5141	AGACCCGACGCGACUGACA	1.16489	0.094234	-3.40761
can-mir7988a	AACGGAAAAGGGCCAAAAAUACC	1.12467	0.082543	-3.59871
can-mir7993a	AUAUUUUAUGUGGUUAACUUAACU	1.09556	12.7709	3.67479
can-mir395k	CUGAAGUGUUUGGGGGAACU	1.05711	1.22296	0.290372
can-mir5303a	UUUGGAGAAUCCGACACGCACCC	0.997489	10.9829	3.45718
can-mir397c	UUGAGUGCAGCGUUGAUGAC	0.958252	0.0995581	-3.32832
can-miR399j	GCCAAAGGAGAGUUGCCCUG	0.958252	0.0995581	-3.32832
can-mir156l	UGACAGAAGAGAGUGAGCACA	0.918027	0.119019	-3.07074
can-mir8175a	GAUCCCCGGCAACGGCGCCA	0.876447	10.3747	3.37499
can-mir171c-5p	UAUUGGCCUGGUUCACUCA	0.773942	1.19268	0.254206
can-mir393b-3p	UCAUGCGAUCUCUUCGGAAU	0.773942	1.19268	0.254206
can-miR399i	CGCCAAAGGAGAGCUGCCCU	0.773942	1.19268	0.254206
can-miR172e	UGAAUCUUGAUGAUGCUGCAU	0.665652	0.141874	-2.81731
can-mir8175b	AUCCCCGGCAACGGCGCCA	0.657336	9.0329	3.17519
can-mir160a-3p	GCGUAUGAGGAGCCAAGCAU	0.651248	1.19747	0.25999
can-mir167b-3p	AGGUCAUCUAGCAGCUUCAAU	0.651248	1.19747	0.25999
can-mir168e-3p	CGCCUUGCAUCAACUGAAU	0.651248	1.19747	0.25999
can-mir4376c	CGCAGGAGAGAUGAUGCUGGA	0.499239	0.167661	-2.57638
can-mir482p	UUCCUACUCCUCCCAUACC	0.499239	0.167661	-2.57638
can-mir1446d	UGAACUCUCUCCCUCAAUGGC	0.377555	1.23509	0.304621
can-mir156k	UGACAGAAGAGAGUGAGCAU	0.377555	1.23509	0.304621
can-mir166e-5p	GAAUGUUGUCUGGCUCGAG	0.377555	1.23509	0.304621
can-mir482r	UUUCCUAUUCCACCCAUGCC	0.377555	1.23509	0.304621
can-mir156m	UUGACAGAAGAUAGAGAGCA	0.368082	1.23726	0.307153
can-mir166w	UCGAACCAGGCUUCAUUCCC	0.368082	1.23726	0.307153
can-mir168d-3p	CCCGCCUUGCAUCAACUGA	0.368082	1.23726	0.307153
can-mir482j	UCUUGCCUACACCGCCCAUGC	0.368082	1.23726	0.307153
can-mir162i	GAUAAACCUCUGCAUCCGG	0.283166	1.23976	0.310065
can-mir403e	UAGAUUCACGCACAAACUC	0.283166	1.23976	0.310065
can-mir156i	UGACAGAAGAGAGUGAGCAUA	0	NA	NA
can-mir160b	UGCCUGGCUCCCUGUAUGCC	0	NA	NA
can-mir162h	CGAUAAACCUCUGCAUCCGG	0	NA	NA
can-mir166y	CGGACCAGGCUUCAUUCCUC	0	NA	NA
can-mir168j	GCUUGGUGCAGGUCGGGAA	0	NA	NA
can-mir479b	AGCCGAACCAAUAUCACUC	0	NA	NA
can-mir482i	UUCCAAUUCCACCCAUUCCUA	0	NA	NA
can-mir482k	CUUGCCUACACCGCCCAUGCC	0	NA	NA
can-mir482l	UUGCCUACACCGCCCAUGCC	0	NA	NA
can-mir5300	CCAGUCCAGGCAUUCCAAC	0	NA	NA
can-mir5300	CCCAGUCCAGGCAUUCCAAC	0	NA	NA
can-mir5303b	UUUGGAGAAUCCGACACGCACC	0	NA	NA

[truncated: 35 more sheets: J, K, L, M, N, O, P, Q, R, S, T, U, V, W, X, Y, Z, aa, bb, cc …]
